# Supplementary material for: Identification and validation of a novel glycolysis-related ceRNA network for sepsis-induced cardiomyopathy
Source: Front Med (Lausanne). 2024 Feb 19;11:1343281. doi: 10.3389/fmed.2024.1343281 (PMC10910075; doi:10.3389/fmed.2024.1343281)
Supplement: Supplementary file 1 [file Table_1.XLSX]

## Sheet: glycolysis-related genes
SLC2A6
FLCN
MTOR
NUPR1
STAT3
IER3
VEGFA
AK4
P4HA1
CITED2
CD44
GLRX
IL13RA1
TPBG
TREX1
PRXL2C
EP300
FBP1
ZBTB20
GAPDHS
GCK
GPD1
GIT1
HIF1A
HTR2A
JMJD8
IFNG
IGF1
APP
INS
INSR
EIF6
ARL2
ARNT
P2RX7
MLXIPL
ZBTB7A
PRKAG2
SIRT6
PGAM1
DDIT4
PPARA
PRKAA1
PRKAA2
PRKAG1
PSEN1
TIGAR
RPTOR
MLST8
SLC4A1
OGT
CBFA2T3
SLC4A4
ACTN3
NCOR1
HDAC4
PGK1
ALDOA
ENO1
TPI1
PFKP
ERO1A
ALDOB
MXI1
PKM
HK2
LDHA
EXT1
SLC25A10
GUSB
PFKFB1
PYGB
PMM2
FAM162A
SDC1
EGLN3
PC
B4GALT7
FBP2
IGFBP3
CHPF
B3GAT3
CHST12
HS2ST1
MPI
GNPDA1
AKR1A1
PPFIA4
B3GAT1
CHPF2
G6PD
MDH2
CHST6
PGLS
PGAM2
CHST1
GPC1
GFUS
ALG1
GFPT1
PRPS1
GOT1
MDH1
SLC35A3
GALK1
EGFR
ANGPTL4
PLOD2
QSOX1
ME2
SPAG4
P4HA2
ENO2
GOT2
EXT2
SLC25A13
HMMR
PDK3
CXCR4
GPC4
ECD
GNE
B4GALT2
FUT8
MIOX
VCAN
GPC3
B3GALT6
HSPA5
ME1
ADORA2B
UGP2
MIF
NANP
ZNF292
STC2
TPST1
PGM2
GYS1
TKTL1
TGFA
CHST2
PHKA2
STMN1
GALE
MET
LCT
IRS2
POLR3K
B4GALT1
EFNA3
LHX9
KDELR3
TALDO1
DPYSL4
VLDLR
AGL
SOX9
IDUA
CASP6
GLCE
COPB2
DSC2
HS6ST2
CDK1
PLOD1
SDC2
GMPPB
PAXIP1
NSDHL
RARS1
SLC16A3
SRD5A3
SDC3
HDLBP
COL5A1
CLDN9
TFF3
STC1
KIF20A
GYS2
SLC37A4
LHPP
SDHC
NASP
AURKA
B3GNT3
ISG20
LDHC
ARPP19
CENPA
HOMER1
BIK
CYB5A
HAX1
COG2
NOL3
CLDN3
AGRN
CLN6
TXN
PAM
CAPN5
PKP2
ABCB6
DCN
GMPPA
BPNT1
ANG
GPR87
GAL3ST1
ALDH7A1
NT5E
IDH1
PYGL
NDUFV3
NDST3
PPP2CB
PSMC4
TGFBI
GALK2
CTH
KIF2A
CACNA1H
ANKZF1
SAP30
RBCK1
ELF3
RPE
B4GALT4
DEPDC1
RRAGD
ALDH9A1
DLD
MERTK
GCLC
FKBP4
SOD1
MED24
AK3
XYLT2
ARTN
PPIA
CHST4
GAPDH
GPI
HK1
ACSS1
ACSS2
ADH1A
ADH1B
ADH1C
ADH4
ADH5
ADH6
ADH7
ALDH1A3
ALDH1B1
ALDH2
ALDH3A1
ALDH3A2
ALDH3B1
ALDH3B2
ALDOC
BPGM
DLAT
ENO3
G6PC1
G6PC2
GALM
HK3
LDHAL6A
LDHAL6B
LDHB
PCK1
PCK2
PDHA1
PDHA2
PDHB
PFKL
PFKM
PGAM4
PGK2
PGM1
PKLR
AAAS
ADPGK
GCKR
GNPDA2
NDC1
NUP107
NUP133
NUP153
NUP155
NUP160
NUP188
NUP205
NUP210
NUP214
NUP35
NUP37
NUP42
NUP43
NUP50
NUP54
NUP58
NUP62
NUP85
NUP88
NUP93
NUP98
PFKFB2
PFKFB3
PFKFB4
PGM2L1
PGP
POM121
POM121C
PPP2CA
PPP2R1A
PPP2R1B
PPP2R5D
PRKACA
PRKACB
PRKACG
RAE1
RANBP2
SEC13
SEH1L
TPR

## Sheet: DEGs
GSE44363	GSE79962	Venn
IER3	IER3	IER3
SAA3	VCAN	CP
SERPINA3N	STAT3	S100A8
FPR2	HBA2	S100A9
LCN2	HBB	TIMP1
CP	MIR27B	CCL2
SERPINA3G	DEFA1B	STAT3
PSMB10	NPPB	TGM2
LRG1	NPPA	PNP
S100A8	SNHG3	SLC6A6
ACOD1	TNFRSF11B	GPR22
S100A9	C1orf132	LRRC39
IFITM3	SMCO1	CEBPD
PLAC8	SCARNA10	PLIN2
KIF1B	RNU1-1	IFIT1
CD14	THBS1	NREP
6030422H21RIK	RRAD	OSMR
SEMA5A	SNORD3D	ADIPOQ
CCDC141	DHRS7C	FSD2
IRAK3	ADAMTS9	IL1R2
OASL2	FSD2	TSPAN12
TIMP1	RARRES1	HLF
SLFN1	S100A12	SOCS3
FMOD	ANGPT2	VIT
PSMB8	GADD45B	MRC1
CFB	SERPINE1	CYP1B1
SLFN4	KLHL38	CYP4B1
BST2	GRAMD1B	ANKRD2
IRF7	MLLT11	CISH
SDPR	CCL11	VCAN
CAR3	STC1	GADD45B
UBA7	SLC6A6	G0S2
ICAM1	RNVU1-17	SMYD1
ITGAM	PLIN2	MYL7
C1RA	MYL7	HMOX1
IFI35	S100A8	MID1
LGALS3BP	IL1RL1	HAMP
H2-Q9	SNORA75	NAMPT
FKBP5	MID1	MYC
LY6A	RNU4-1	PTX3
UCP2	SERPINE2	DHRS7C
CSF2RB	CCL2	MAMDC2
STAT1	HLF	SELE
CNKSR1	SNHG21	KCNIP2
IFITM2	SNORD32A	JUNB
GBP6	P2RY14	PDK4
GDA	SMYD1	ASB15
IDNK	MIR133A1HG	MID1IP1
H2-Q6	SNORA23	SMCO1
SH3KBP1	FBXO40	ZFP36
EIF4EBP1	RPPH1	RRAD
SLC15A3	CYP1B1	HILPDA
TAPBP	C1QTNF1	PPM1K
LOC102641046	PLA2G2A	ASB2
H2-K1	SNORA3A	BTG2
CTSL	SCARNA7	ADAMTS9
CCL2	JUNB	SERPINE1
1190002N15RIK	ANKRD2
PSMB9	PI15
LOC101056305	PTX3
TMTC1	HILPDA
SUSD2	SLN
NFKBIA	TMEM182
CDC14B	CP
CCL7	S100A9
ZFAS1	CCL18
CLCA3A2	SPP1
TNNI3K	AQP4
IFITM1	MID1IP1
CLEC4E	ASB15
PRG4	C10orf10
RETNLA	RNF122
CTLA2B	SNORA33
AK4	SNORA80E
ASPH	RNU4-2
PSME2B	PPP1R3A
MAGI3	CHI3L1
CXCL9	HBD
SHISA5	PPM1K
GULP1	SNORD33
SLFN2	CARMN
NFKBIE	HAMP
SCUBE2	TMEM2
MVP	ASB2
C1RB	SLC5A1
STAT3	PNP
EPHA4	SNORD38B
UAP1	MIR30E
SYBU	CISH
DPYSL4	LRRC39
HP	HSPA1B
NNAT	SLC2A3
H2-D1	SNORD6
SKAP2	MURC
COL8A1	C10orf71
MAP1LC3B	SERPINA3
CLEC4D	BHLHE40
HMCN1	G0S2
ZFP606	SOCS3
OGN	TGIF1
EIF4E	ZFP36
KRT222	SNORD59B
PLIN4	SNORA61
GPC6	RNU5E-1
IGTP	SNORD5
FLOT1	CYP4B1
SAA1	ETS2
CEP128	CHRM2
ISG15	KCNIP2
PRKAA2	HIVEP2
MYH7B	TIMP1
MME	TUBA3E
TRIM30A	NREP
CASQ2	VIT
PTPRF	SLC25A30
BC023105	CORIN
MT2	ADAM19
COQ8B	OSMR
SELP	KLHL31
TSPO	FITM2
RIPK3	POR
H2-T9	SLCO2A1
ITIH5	SGPP2
CD47	CEBPD
H2-Q5	UGT2B11
NEBL	VSNL1
OGFR	IL1R2
TGM2	RIPK2
HCCS	DGKD
MT1	NEB
GM21104	SNORA40
KLHDC8A	COQ10A
EIF2AK2	IL1RAP
PNP	SCARNA5
CLCA3A1	ATP13A3
CPEB3	SNORA14B
CD38	MT1A
SERPINA3M	RNU4ATAC
RELB	NR4A3
CMSS1	TFPI2
CXCL1	GPAM
SLFN8	MIR103A2
CNDP2	SNORA4
2410006H16RIK	MYC
BC004004	TCEAL9
AI607873	SERPINB1
SLC6A6	RAB15
AUTS2	SNORA60
ENC1	MRC1
SERINC3	SAT1
FCGR4	KCNK1
TTLL1	C3orf52
TMEM119	PYGM
1110038B12RIK	LINC01140
ANO4	ELL2
FAP	ASB11
CDKN1A	BMP5
OAS1A	ACKR4
SPON1	HIGD1B
NFKB2	NAMPT
PNPLA2	NOX4
SLC44A2	TSPAN12
SOX7	SMAD3
ADAR	MAMDC2
JADE2	HEY2
ITGA8	MFAP5
QK	IFIT1
CCL5	GPR22
LOC100044068	SNORA68
ITM2A	FABP4
TAP2	PDP1
STAT2	CCL19
SYT12	CA14
GPR22	XIRP1
IFI44	GUCA1C
DHX58	PPBP
1810011O10RIK	F13A1
SCARA5	SNORD21
TAP1	PPP2R3A
XDH	MIR99A
IFI204	KLHL8
RASSF3	MIR23B
PITPNC1	44988
H2-L	SIK2
TMEM173	HECW2
TUBA4A	GRAMD4
B4GALT5	FCN3
NMRAL1	FAM46C
PENK	USP2
PNP2	PIK3R1
B2M	SLC7A5
SMIM14	HRH2
GM20186	HMOX1
RMDN1	SYNPO2L
SELENBP1	HVCN1
ACKR1	MS4A6A
D15ERTD30E	PTGIS
ST3GAL1	TXLNB
BCL2A1D	MLF1
MYCT1	FAM180A
HERC6	DIAPH1
MS4A6D	ADIPOQ
TNFRSF1A	TUBA3D
EHBP1	PTPN3
RRBP1	SNORD4B
MPPED2	PDK4
PLA2G7	UCHL1
NLRC5	SERPINA1
IFIT3	TIMM21
RTP4	HBG2
C1S1	FLJ42393
FBLIM1	TNFAIP1
ZBP1	KLHL7
KITL	PELI1
GLUL	EFEMP1
GBP3	TGM2
PLXDC2	BTG2
IFI202B	SNORA50A
CYB561	AIF1L
PTPRD	SELE
PRKAR2B	LSMEM2
CSF1	MS4A4A
ZFP827
SEMA3C
GBP2
C130080G10RIK
IRF9
LEPR
LRRC39
USP18
CTPS2
PCDH18
BNIP3
DDIT3
TMEM25
IL18BP
DYNLL2
CILP
PAQR9
EFNB3
GUCY1A2
NTM
FADS3
SNHG6
GJA3
SELL
PPIG
UCK2
TAPBPL
CENPA
SRA1
IGF1
RNF31
XAF1
MBP
METTL20
CEBPD
5230400M03RIK
RAB4B
PLIN2
CHIL3
SYK
SLC43A3
APLNR
LOX
ANXA4
ACTA2
TSPAN2
MFSD4B1
NFKBIZ
EPHB1
IFIT1
ASPN
CDC42EP4
EFHD2
ERAP1
ALDH3A1
1700040L02RIK
2210407C18RIK
CASP4
SOSTDC1
NREP
NR3C1
OSMR
IRGM1
ADIPOQ
FSD2
ANKRD1
TMEM65
FAM198B
PDE4D
ZFP445
IIGP1
BCL3
SAMHD1
MSR1
CALM3
NMI
LOC100862437
RNF213
UPP1
FAM210A
SERTAD4
PKIA
A130040M12RIK
IL2RG
KHK
MAD2L2
SYNPO2
ECSCR
WNT5A
FAM46B
TGTP2
PARP12
TNFRSF19
SEMA3F
LPIN3
MPEG1
GAS5
TET1
AQP1
IL1R2
DDX58
SBNO2
IGSF1
GFPT2
EDEM1
CD83
IRAK1BP1
D13ERTD787E
CTLA2A
SPTLC2
LBP
PDE7A
HELZ2
DTX3L
TPM3
SNHG1
PTGR2
TAGLN
ACSL5
STMN2
QPCT
IFIH1
ART5
TRDN
FPR1
5330406M23RIK
PARP14
BB144871
PARP10
FAM46A
KANK2
SLC36A2
GRAMD1A
HOMER2
PSMA5
TOR3A
MARCKSL1
ANXA7
KCNV2
IL4RA
FCRLS
IRGM2
NTF3
SLC43A2
ZFP24
CYGB
PARP4
LPXN
RGS5
KLF12
C730029A08RIK
CD44
CBLB
PM20D2
CMTR1
MLKL
CCR1
RAB3A
CD274
LBH
CASQ1
COMT
GUCY1B3
PFKFB3
ARL4A
KIF13A
MYLK4
TSPAN12
LIMD1
PGS1
IGSF6
SAA2
DRAM1
HSD11B1
CAPG
PRN
NUB1
C3
C2
HCLS1
CACNB2
LRRC17
PANK1
CYTL1
AGMO
TGOLN2
TNIP1
CDKN1C
COPG2OS2
CXCR4
PIK3R5
SHROOM2
1700020I14RIK
KCNA1
1500015O10RIK
PHF11D
ARHGAP18
ABCC9
SYDE2
WARS
ADGRD1
PLEKHH1
NCF1
NCAM1
AQP7
TMEM38B
FAS
FBLN5
PKDCC
TACC2
GM14057
ANK
IFI47
SYN2
MBD1
KY
MRPL35
LUM
SDHAF4
MSN
ACER2
HLF
ACOT2
AKR1C14
TFDP2
SYTL2
TMEM45B
DACT3
TBRG1
RGS2
EGLN3
GM32688
FAT4
PON1
CENPF
TRIM25
GBP7
TLR2
IFITM6
8430408G22RIK
KCND2
TSPAN4
CPXM1
LIFR
APOL9A
DCAKD
OASL1
MNDA
B3GALT2
SOCS3
MITF
RPA3
IGF2BP2
AMN1
LGALS9
MYL9
ARSB
VIT
COL4A4
COL6A3
GM2808
PRELID2
RUNX1T1
TRIM68
SERPING1
ALKBH7
THBS2
REEP1
ENTPD5
CIDEC
GSDMD
SERPINB9
TIMP2
PODXL
CHIL1
AW112010
MYH11
GM4951
PYHIN1
PLA2G5
HEYL
FBXO31
TMEM176B
SLC41A2
9430047G12RIK
BIRC2
RRP12
CENPJ
ADCY7
ABCC3
IGF2
PSAT1
ERCC1
MRC1
LRRC8A
TOR1AIP1
GRK5
PPARGC1B
CYP1B1
NHSL1
MMP3
RALGAPA2
MYD88
ARHGAP20
MTSS1
CPXM2
GAS2L3
SPIDR
H2-M3
STRIP2
4833438C02RIK
RASIP1
ECM2
LMOD3
MTFP1
TINAGL1
TMEM176A
LY6C2
VCAM1
TCF23
COL15A1
SMTN
SLC10A6
SRPK2
FGF12
HDHD3
BAK1
FBXW7
NR3C2
JAK2
PARP3
PLSCR4
NDRG4
ZNFX1
COL14A1
MS4A8A
SCN7A
RNF207
RWDD4A
2810474O19RIK
CYP4B1
HRASLS
RNF19B
ZWINT
RHOC
IQGAP2
GPRC5B
CHIL4
BCL2L1
GFRA1
HSPB1
P2RY1
GM6682
LMAN1L
SLC39A14
TNFAIP3
APCDD1
ADRB1
PCSK6
ITGBL1
MGL2
SEMA7A
AI956758
LGALS3
SYNE2
DDX60
TBC1D10C
JPH2
SLC6A12
TMC7
CMTM8
SEMA3B
IGDCC4
SIPA1L2
FCGR2B
CACNA2D2
EIF6
TRAFD1
MARCO
CSTB
HSPA4
GUCY1A3
SNAI2
NOC4L
CASP12
LOC105243404
SYNC
ATRIP
CXCL13
TRAF3IP2
BST1
TMPRSS13
CYP7B1
SHROOM3
KLHL30
GALNT15
PRDM16
CMC2
DOC2G
2200002D01RIK
CFAP69
ESRRG
DNAJA4
DNMT3A
SLC9A9
LYRM9
MEOX2
SLC11A1
IL33
OBSCN
ACTG2
TSPAN13
ART1
SLC4A4
COLEC11
PGF
GM4070
LRTM1
HDAC9
SLC18B1
FXYD5
LITAF
ITGB2
GAS1
SAMD9L
UNG
AFF3
FKBP4
ABCA8B
CDH19
TMEM204
ITGB1BP2
HIST1H1C
REG3B
LINGO3
KIF6
TMEM86A
TRIL
GCLM
PERM1
ACOT1
OPCML
HDC
PTGES3L
PVR
MDH1
PARP9
FCER1G
PPP1R14C
SYNM
PTN
NHP2
TNFSF10
FBXO32
PML
SLC7A2
NUBP1
BACH2
VWA5A
NPR3
GM9835
NID2
AI314604
SRRM4
SACS
JAM2
PIAS2
MIR675
CNN1
LPIN1
ANKRD2
IGHM
CAR13
MNDAL
RAP1GAP2
MS4A4C
ITPKC
RPS6KA2
CISH
JARID2
TGFBI
MMP15
UBE2L6
HSPB3
PIM1
PSMF1
CEBPB
VCAN
SLC24A3
PTGFR
KPNB1
ZFP770
SDF2L1
CAV2
NDNF
MANBA
MAP3K8
PDE5A
CHAC2
FCGR1
RETN
LAMB3
ACTR3B
TTPAL
TMEM163
COLEC12
TCF21
CRBN
RAMP1
MFAP4
GINS1
ASB10
EEPD1
RECK
PPIL1
MAP3K6
NQO2
TFRC
AASDHPPT
KCTD12B
BIRC3
KCNJ3
BTBD3
2900072G11RIK
PGM2L1
IKBKE
9630010G10RIK
VEGFA
FGD4
RBMX
CTPS
SLC22A3
EFHD1
RYR3
TBL1XR1
MATN2
SNX10
ECE2
LYNX1
LAMA2
HEY1
ABCA8A
NFKBIB
PIM3
IL1RN
RNF114
CXCL16
ANGPTL2
GM13363
ZBTB20
SLC2A1
LRRC3B
SLC25A26
GBP2B
VSTM4
3930401B19RIK
FGF9
TUBA8
IL17RA
ETL4
LTBP4
GADD45B
ACOT9
MMP8
CSRP2
ZFP697
CXCL14
ACOT10
TCF15
ENPP3
CH25H
MYBPHL
TLR3
ADAMTS4
CCDC80
MYOC
EMILIN2
SNHG5
ANK1
IFIT2
TNFAIP6
CCNH
FAM101B
FERMT3
EGFR
MYO6
MYCN
CXCL2
PPARA
CCND2
B3GALNT2
ADA
COMP
QSOX1
SEPT4
DDX21
G0S2
PNPO
CXCL12
PRKD1
SMYD1
GOLT1B
DDIT4L
RPS6KA5
CD300LF
PHTF2
FNDC5
DTNA
ARRDC4
HCK
MEF2C
DDIT4
BEX1
ITGB3
TCEA3
AI464131
CNTN5
HHATL
SH3RF1
IP6K2
RBM20
MYL7
DPT
8030447M02RIK
CUL4B
GNA13
MX2
HMOX1
ZC3H12A
TMEM140
NGP
CD24A
HOMER1
TRIM34A
EIF1A
LGALS8
ADH1
GM15453
PIRB
MID1
GM11627
RTN4RL2
PPARGC1A
PTPRB
NEO1
PLXNB1
CLEC7A
AU021092
MS4A6C
SDC1
TCIRG1
OLFR78
ALAD
FHL2
CTSS
TBC1D15
SERPINA3I
SLC25A29
FAM57B
LGALSL
PPM1A
MGST1
1810013L24RIK
TRIM30D
MTUS1
9430082L08RIK
MAFF
6720475J19RIK
MCC
GRB14
GPR146
INMT
ARHGAP8
1200007C13RIK
CHAC1
CES1D
AREL1
GADD45G
STC2
FBRSL1
VEGFC
DDX26B
SLC2A12
SLC2A4
RASGRP3
PKD2L2
SMTNL2
CAR4
ABHD1
CXCL5
ISG20
HAMP
WIF1
SOST
POSTN
HFE
SULT1A1
FMN1
LOC102642487
DPH5
CLEC2D
2310030G06RIK
PROCR
SPARCL1
ERRFI1
PAH
FIBIN
SIAH2
TMEM71
STK26
DEP1
GCNT2
GDF10
DAAM1
RBM43
TMOD1
PNPLA7
LRRN4
ATP8B1
GM3916
PLCB1
AI605517
SLC45A3
CCDC69
VGLL3
SOCS2
STXBP6
TRIM12C
ANGPTL4
TRIM21
APOBEC1
SLFN9
PFKP
DAXX
DDAH1
SDC4
SRPX2
ZFP955A
MAPT
CX3CL1
FAM13A
ABCA9
PLAUR
NAMPT
DUSP18
PLXND1
A730009E18RIK
TIPARP
MYOCD
DSC2
MYC
RSAD2
ISLR
NRP1
PTX3
MEST
ADAM9
NR1D2
NOV
EBF1
CAMK1D
GPC1
LY6E
RND1
ARRDC2
MGP
BATF2
FAM78A
DNAJB4
CHD1
CLUH
BC028528
IRF8
EAR12
UPK3B
RELL1
SLC39A6
CFD
OAS2
MAP7D1
DHRS7C
CAR14
RBM24
PDLIM4
GRHL1
TPMT
PBX1
BDH1
ATP2B2
LRRC59
PRICKLE1
UCP3
TPPP
FAM84B
GNG11
NFIB
MRS2
C4A
MS4A6B
AK1
SGMS1
NEK6
SRPK3
EFNB2
GALM
CHEK2
RNASE1
ST8SIA4
MFAP3L
CKB
NCF4
RAI14
MAPRE2
PFKFB2
SMIM20
TMEM38A
UCP1
MTHFD2
ASB5
MMP14
PLET1OS
CMPK2
MX1
EBF3
MAMDC2
NFIA
UBD
H3F3B
SERPINF1
UBE2G2
RTN4
FAM107A
SERPINB1A
C1QTNF9
RLF
5430416B10RIK
C330006P03RIK
IGFBP5
SELE
RAB5C
IRF1
FGF16
STAT5A
N4BP2L1
ENTPD1
ARID5A
CXCL10
NUDT6
TPM2
ESRRB
KCNIP2
TRIM34B
ASB4
PLTP
ALAS1
JUNB
FEN1
BID
GM10336
SLC8A1
RASGRP2
CSRNP1
PCDH12
MITD1
GM10309
FNDC1
TBK1
RCAN1
NAALAD2
NDUFS4
C730049O14RIK
SPEG
CAR8
6030442H21RIK
PXYLP1
FGL2
LCP2
PLSCR1
PPP1R3C
FN3K
STARD9
SLC38A3
MTMR14
SCD2
GLIPR2
PDK4
PTPN2
SPHK1
ASB15
SOX4
RASGRF2
OSBPL6
MID1IP1
44990
GPM6A
ASB14
SPSB4
SLC25A19
MCTP2
PPTC7
PILRA
PM20D1
PRRX1
E230013L22RIK
ARID5B
44992
FAM195A
STOM
CD207
TIGAR
FBLN2
NMRK2
MAN2A1
FYB
P2RY2
ACVR1B
CBR2
PPP1R14A
FABP7
VTN
4930513N20RIK
RNF125
LIMS1
EXOC3L4
ANTXR1
SMAD1
APOE
OLR1
STEAP4
NTS
PTPRE
FAH
MAGIX
FMNL2
GPBP1L1
KMT5A
FBXO30
SNHG14
4833414E09RIK
LOC100861749
IL6
EIF4A1
RFX5
DNAJB14
RGCC
ELN
STEAP1
PAQR4
PER3
CAR7
APOD
YIPF4
STEAP2
SMCO1
2700081O15RIK
RBP1
FRMD5
AMPD3
GMPS
ZFP36
HACD4
ASNS
TMEM252
USP15
PPP1R16B
TIFA
6330436F06RIK
GNPTAB
MASP1
IRAK2
FEM1B
CSF3
RAB20
RRAD
POU3F1
REG3A
KCNK3
EFCAB2
D18ERTD232E
DBN1
KCNE4
RAC2
PTPRR
AR
KLHL4
SLC5A3
BCR
GDAP10
CXCL3
ELK3
1110038F14RIK
C78692
ZFP799
CLIC4
FBP1
ACSM5
TMEM87B
NDUFAB1
RASD1
NFE2L2
HILPDA
AI256396
PLSCR2
ITGB6
PNKD
PSMD13
ZFP52
PPM1K
IL13RA1
AI317158
MCOLN2
PRSS22
ASB2
FAM110B
DMPK
BMP10
VSIG4
GOSR1
MRM1
PAK6
PDLIM2
IDO1
CCRL2
ARG1
SH3D19
PALLD
BTG2
ADAMTS9
1700023H06RIK
CFLAR
SRSF7
GSN
INHBB
CRIP1
ADAMTS1
SH2D5
RBM18
CYBB
UBE2D-PS
PER1
FOSL2
KCND3
KCNJ5
CDH11
SPON2
FGF7
OLFML1
GM19277
TXNIP
PDE4B
OLFML3
NEURL3
GADD45A
RHPN2
SYNE1
HIST2H2BE
BTG1
IGKV6-23
DBP
PIK3AP1
AOC3
FBLN1
GM13889
SERPINE1
SLC4A3
AA467197
SMC6
PLP1
4930573O21RIK
SESN3
GPSM1
NCEH1
SLC40A1
SPRR1A
SEH1L
CPSF6
WNK1
CCL12
COL6A2
CYP26B1
KLHL2
9530086O07RIK
HIF1A
SERPINA1B
SLCO2B1
AU021128
ZBTB16
KCNA5
MRAP2
APOLD1
EPHX1
MAP4
THBS4
TMEM243
COL6A1
PCOLCE2
CLIC5
TRP53INP1
ATP8A1
CYP2E1
MIR22HG
KLF10
TNXB
CXCL11
5730409N24RIK
NXPE3
CSNK2A1
FAM26F
GM9899
RRAS2
RRM2B
9430011C21RIK
PI16
CLEC4A3
9130009M17RIK
TPM1
FAM26F
GM9899
RRAS2
RRM2B
9430011C21RIK
PI16
CLEC4A3
9130009M17RIK
TPM1

## Sheet: GO
Category	Term		Count	%	PValue	Genes	List Total	Pop Hits	Pop Total	Fold Enrichment	Bonferroni	Benjamini	FDR
GOTERM_BP_DIRECT	GO:0035425	autocrine signaling	3	5.26316	0.000158981	HILPDA, S100A9, S100A8	55	7	19357	150.834	0.108875	0.0705897	0.069616
GOTERM_BP_DIRECT	GO:0007259	JAK-STAT cascade	4	7.01754	0.00023403	SOCS3, STAT3, CCL2, HAMP	55	43	19357	32.7391	0.156075	0.0705897	0.069616
GOTERM_BP_DIRECT	GO:0035914	skeletal muscle cell differentiation	4	7.01754	0.000305081	BTG2, HLF, SMYD1, ASB2	55	47	19357	29.9528	0.198457	0.0705897	0.069616
GOTERM_BP_DIRECT	GO:0050728	negative regulation of inflammatory response	5	8.77193	0.000516273	SOCS3, ZFP36, ADIPOQ, HAMP, IER3	55	133	19357	13.231	0.312294	0.0705897	0.069616
GOTERM_BP_DIRECT	GO:0006879	cellular iron ion homeostasis	4	7.01754	0.000568106	MYC, HMOX1, HAMP, CP	55	58	19357	24.2721	0.337672	0.0705897	0.069616
GOTERM_BP_DIRECT	GO:0002523	leukocyte migration involved in inflammatory response	3	5.26316	0.00058419	SELE, S100A9, S100A8	55	13	19357	81.2182	0.345355	0.0705897	0.069616
GOTERM_BP_DIRECT	GO:0019221	cytokine-mediated signaling pathway	5	8.77193	0.000938376	IL1R2, STAT3, CCL2, OSMR, TGM2	55	156	19357	11.2803	0.493708	0.097189	0.0958484
GOTERM_BP_DIRECT	GO:0071222	cellular response to lipopolysaccharide	5	8.77193	0.00175942	ZFP36, MRC1, SERPINE1, CCL2, HAMP	55	185	19357	9.51204	0.721044	0.159447	0.157248
GOTERM_BP_DIRECT	GO:0044344	cellular response to fibroblast growth factor stimulus	3	5.26316	0.0029551	ZFP36, MYC, CCL2	55	29	19357	36.4082	0.883004	0.23805	0.234766
GOTERM_BP_DIRECT	GO:0045471	response to ethanol	4	7.01754	0.00331919	MYC, ADIPOQ, HAMP, S100A8	55	107	19357	13.1568	0.910222	0.240641	0.237322
GOTERM_BP_DIRECT	GO:0097421	liver regeneration	3	5.26316	0.00381577	MYC, HMOX1, HAMP	55	33	19357	31.995	0.937446	0.251494	0.248025
GOTERM_BP_DIRECT	GO:0050832	defense response to fungus	3	5.26316	0.00428467	S100A9, HAMP, S100A8	55	35	19357	30.1668	0.955535	0.258865	0.255295
GOTERM_BP_DIRECT	GO:0001525	angiogenesis	5	8.77193	0.00496495	SERPINE1, CYP1B1, HMOX1, CCL2, TSPAN12	55	247	19357	7.1244	0.972909	0.276891	0.273072
GOTERM_BP_DIRECT	GO:0070488	neutrophil aggregation	2	3.50877	0.00557174	S100A9, S100A8	55	2	19357	351.945	0.982592	0.282633	0.278735
GOTERM_BP_DIRECT	GO:0006954	inflammatory response	6	10.5263	0.00584758	STAT3, CCL2, PTX3, SELE, S100A9, S100A8	55	414	19357	5.10066	0.985763	0.282633	0.278735
GOTERM_BP_DIRECT	GO:0071356	cellular response to tumor necrosis factor	4	7.01754	0.00661095	ZFP36, CYP1B1, CCL2, HAMP	55	137	19357	10.2758	0.991843	0.299558	0.295427
GOTERM_BP_DIRECT	GO:0034097	response to cytokine	3	5.26316	0.00793711	TIMP1, OSMR, SELE	55	48	19357	21.9966	0.996903	0.338494	0.333825
GOTERM_BP_DIRECT	GO:0043434	response to peptide hormone	3	5.26316	0.00858906	BTG2, STAT3, TIMP1	55	50	19357	21.1167	0.998077	0.345948	0.341177
GOTERM_BP_DIRECT	GO:0045766	positive regulation of angiogenesis	4	7.01754	0.0107982	STAT3, SERPINE1, CYP1B1, HMOX1	55	164	19357	8.58404	0.999618	0.394488	0.389046
GOTERM_BP_DIRECT	GO:0032119	sequestering of zinc ion	2	3.50877	0.011113	S100A9, S100A8	55	4	19357	175.973	0.999697	0.394488	0.389046
GOTERM_BP_DIRECT	GO:0045597	positive regulation of cell differentiation	3	5.26316	0.0114265	SLC6A6, SOCS3, JUNB	55	58	19357	18.2041	0.999759	0.394488	0.389046
GOTERM_BP_DIRECT	GO:0006006	glucose metabolic process	3	5.26316	0.0133812	MYC, ADIPOQ, PDK4	55	63	19357	16.7593	0.999943	0.428986	0.423069
GOTERM_BP_DIRECT	GO:0018119	peptidyl-cysteine S-nitrosylation	2	3.50877	0.0138723	S100A9, S100A8	55	5	19357	140.778	0.99996	0.428986	0.423069
GOTERM_BP_DIRECT	GO:0032757	positive regulation of interleukin-8 production	3	5.26316	0.0142009	STAT3, ADIPOQ, SERPINE1	55	65	19357	16.2436	0.999969	0.428986	0.423069
GOTERM_BP_DIRECT	GO:0097398	cellular response to interleukin-17	2	3.50877	0.016624	SOCS3, STAT3	55	6	19357	117.315	0.999995	0.463553	0.457159
GOTERM_BP_DIRECT	GO:0043619	regulation of transcription from RNA polymerase II promoter in response to oxidative stress	2	3.50877	0.016624	HMOX1, ANKRD2	55	6	19357	117.315	0.999995	0.463553	0.457159
GOTERM_BP_DIRECT	GO:0030593	neutrophil chemotaxis	3	5.26316	0.0220021	CCL2, S100A9, S100A8	55	82	19357	12.8761	1	0.590798	0.582649
GOTERM_BP_DIRECT	GO:0032355	response to estradiol	3	5.26316	0.0267027	MYC, STAT3, CYP1B1	55	91	19357	11.6026	1	0.665927	0.656742
GOTERM_BP_DIRECT	GO:0002544	chronic inflammatory response	2	3.50877	0.0275556	S100A9, S100A8	55	10	19357	70.3891	1	0.665927	0.656742
GOTERM_BP_DIRECT	GO:0033629	negative regulation of cell adhesion mediated by integrin	2	3.50877	0.0275556	SERPINE1, CYP1B1	55	10	19357	70.3891	1	0.665927	0.656742
GOTERM_BP_DIRECT	GO:0071346	cellular response to interferon-gamma	3	5.26316	0.0300417	MYC, MRC1, CCL2	55	97	19357	10.8849	1	0.702587	0.692897
GOTERM_BP_DIRECT	GO:2000637	positive regulation of gene silencing by miRNA	2	3.50877	0.0329766	ZFP36, STAT3	55	12	19357	58.6576	1	0.73042	0.720346
GOTERM_BP_DIRECT	GO:0009410	response to xenobiotic stimulus	4	7.01754	0.0332467	PNP, MYC, HMOX1, PLIN2	55	252	19357	5.58644	1	0.73042	0.720346
GOTERM_BP_DIRECT	GO:0060213	positive regulation of nuclear-transcribed mRNA poly(A) tail shortening	2	3.50877	0.035676	ZFP36, BTG2	55	13	19357	54.1455	1	0.73202	0.721923
GOTERM_BP_DIRECT	GO:0050729	positive regulation of inflammatory response	3	5.26316	0.0365669	SERPINE1, S100A9, S100A8	55	108	19357	9.77626	1	0.73202	0.721923
GOTERM_BP_DIRECT	GO:0035556	intracellular signal transduction	5	8.77193	0.0366195	SOCS3, CISH, HMOX1, ASB2, ASB15	55	450	19357	3.91051	1	0.73202	0.721923
GOTERM_BP_DIRECT	GO:0034383	low-density lipoprotein particle clearance	2	3.50877	0.0383679	ADIPOQ, HMOX1	55	14	19357	50.2779	1	0.73202	0.721923
GOTERM_BP_DIRECT	GO:0045820	negative regulation of glycolytic process	2	3.50877	0.0383679	STAT3, IER3	55	14	19357	50.2779	1	0.73202	0.721923
GOTERM_BP_DIRECT	GO:0042593	glucose homeostasis	3	5.26316	0.0422733	STAT3, ADIPOQ, PDK4	55	117	19357	9.02424	1	0.778048	0.767317
GOTERM_BP_DIRECT	GO:0009617	response to bacterium	3	5.26316	0.0429268	ADIPOQ, CCL2, ADAMTS9	55	118	19357	8.94777	1	0.778048	0.767317
GOTERM_BP_DIRECT	GO:0014002	astrocyte development	2	3.50877	0.0490623	S100A9, S100A8	55	18	19357	39.1051	1	0.827213	0.815803
GOTERM_BP_DIRECT	GO:2000573	positive regulation of DNA biosynthetic process	2	3.50877	0.0490623	MYC, CYP1B1	55	18	19357	39.1051	1	0.827213	0.815803
GOTERM_BP_DIRECT	GO:0051770	positive regulation of nitric-oxide synthase biosynthetic process	2	3.50877	0.0490623	NAMPT, CCL2	55	18	19357	39.1051	1	0.827213	0.815803
GOTERM_BP_DIRECT	GO:0071456	cellular response to hypoxia	3	5.26316	0.0517598	MYC, HILPDA, HMOX1	55	131	19357	8.05982	1	0.85286	0.841096
GOTERM_BP_DIRECT	GO:0043066	negative regulation of apoptotic process	5	8.77193	0.0568187	SOCS3, MYC, TIMP1, IER3, TGM2	55	520	19357	3.38409	1	0.883253	0.87107
GOTERM_BP_DIRECT	GO:0007165	signal transduction	8	14.0351	0.0594793	KCNIP2, LRRC39, STAT3, NAMPT, ADIPOQ, CCL2, TIMP1, ASB2	55	1259	19357	2.23635	1	0.883253	0.87107
GOTERM_BP_DIRECT	GO:2000377	regulation of reactive oxygen species metabolic process	2	3.50877	0.0596398	CYP1B1, IER3	55	22	19357	31.995	1	0.883253	0.87107
GOTERM_BP_DIRECT	GO:0014911	positive regulation of smooth muscle cell migration	2	3.50877	0.0596398	MYC, CYP1B1	55	22	19357	31.995	1	0.883253	0.87107
GOTERM_BP_DIRECT	GO:0032496	response to lipopolysaccharide	3	5.26316	0.0596957	SELE, S100A9, S100A8	55	142	19357	7.43547	1	0.883253	0.87107
GOTERM_BP_DIRECT	GO:0007275	multicellular organism development	3	5.26316	0.0611814	VCAN, HLF, ADAMTS9	55	144	19357	7.3322	1	0.88713	0.874894
GOTERM_BP_DIRECT	GO:0043065	positive regulation of apoptotic process	4	7.01754	0.0630727	GADD45B, CYP1B1, HMOX1, TGM2	55	327	19357	4.30514	1	0.887581	0.875338
GOTERM_BP_DIRECT	GO:0008284	positive regulation of cell proliferation	5	8.77193	0.063852	MYC, HILPDA, NAMPT, TIMP1, OSMR	55	541	19357	3.25273	1	0.887581	0.875338
GOTERM_BP_DIRECT	GO:0010906	regulation of glucose metabolic process	2	3.50877	0.0648852	ADIPOQ, PDK4	55	24	19357	29.3288	1	0.887581	0.875338
GOTERM_BP_DIRECT	GO:0043524	negative regulation of neuron apoptotic process	3	5.26316	0.0664802	BTG2, HMOX1, CCL2	55	151	19357	6.99229	1	0.889735	0.877463
GOTERM_BP_DIRECT	GO:0051493	regulation of cytoskeleton organization	2	3.50877	0.0674971	S100A9, S100A8	55	25	19357	28.1556	1	0.889735	0.877463
GOTERM_BP_DIRECT	GO:0000165	MAPK cascade	3	5.26316	0.0695751	ZFP36, MYC, CCL2	55	155	19357	6.81185	1	0.891647	0.879348
GOTERM_BP_DIRECT	GO:0002092	positive regulation of receptor internalization	2	3.50877	0.0701019	SELE, HAMP	55	26	19357	27.0727	1	0.891647	0.879348
GOTERM_BP_DIRECT	GO:1902042	negative regulation of extrinsic apoptotic signaling pathway via death domain receptors	2	3.50877	0.07529	SERPINE1, HMOX1	55	28	19357	25.139	1	0.94097	0.927991
GOTERM_BP_DIRECT	GO:0051092	positive regulation of NF-kappaB transcription factor activity	3	5.26316	0.0775144	STAT3, S100A9, S100A8	55	165	19357	6.39901	1	0.94097	0.927991
GOTERM_BP_DIRECT	GO:0010043	response to zinc ion	2	3.50877	0.0778734	HAMP, S100A8	55	29	19357	24.2721	1	0.94097	0.927991
GOTERM_BP_DIRECT	GO:0007026	negative regulation of microtubule depolymerization	2	3.50877	0.0830189	MID1IP1, MID1	55	31	19357	22.7062	1	0.986701	0.973091
GOTERM_BP_DIRECT	GO:0043542	endothelial cell migration	2	3.50877	0.0932256	CYP1B1, S100A9	55	35	19357	20.1112	1	1	0.987569
GOTERM_BP_DIRECT	GO:0042594	response to starvation	2	3.50877	0.0932256	ZFP36, PDK4	55	35	19357	20.1112	1	1	0.987569
GOTERM_BP_DIRECT	GO:0045765	regulation of angiogenesis	2	3.50877	0.0932256	HMOX1, TSPAN12	55	35	19357	20.1112	1	1	0.987569
GOTERM_BP_DIRECT	GO:0030198	extracellular matrix organization	3	5.26316	0.0933317	VIT, PTX3, ADAMTS9	55	184	19357	5.73824	1	1	0.987569
GOTERM_BP_DIRECT	GO:0030336	negative regulation of cell migration	3	5.26316	0.0941887	ADIPOQ, SERPINE1, CYP1B1	55	185	19357	5.70722	1	1	0.987569
GOTERM_BP_DIRECT	GO:0034612	response to tumor necrosis factor	2	3.50877	0.0957598	ADIPOQ, SELE	55	36	19357	19.5525	1	1	0.987569
GOTERM_BP_DIRECT	GO:2001244	positive regulation of intrinsic apoptotic signaling pathway	2	3.50877	0.0982871	S100A9, S100A8	55	37	19357	19.0241	1	1	0.987569
Category	Term		Count	%	PValue	Genes	List Total	Pop Hits	Pop Total	Fold Enrichment	Bonferroni	Benjamini	FDR
GOTERM_CC_DIRECT	GO:0005576	extracellular region	16	28.0702	0.000399466	VIT, IL1R2, MAMDC2, ADIPOQ, SERPINE1, CP, VCAN, PNP, DHRS7C, CCL2, PTX3, PLIN2, TIMP1, S100A9, HAMP, S100A8	57	2119	20587	2.72714	0.0410845	0.0292613	0.0292613
GOTERM_CC_DIRECT	GO:0005615	extracellular space	15	26.3158	0.000557357	HILPDA, ADIPOQ, SERPINE1, SELE, CP, VCAN, NAMPT, CCL2, HMOX1, PTX3, TIMP1, ADAMTS9, S100A9, HAMP, S100A8	57	1946	20587	2.78398	0.0568584	0.0292613	0.0292613
GOTERM_CC_DIRECT	GO:0090575	RNA polymerase II transcription factor complex	4	7.01754	0.00458088	HLF, CEBPD, STAT3, JUNB	57	123	20587	11.7455	0.382513	0.141355	0.141355
GOTERM_CC_DIRECT	GO:0031012	extracellular matrix	5	8.77193	0.00538494	VCAN, PTX3, TIMP1, ADAMTS9, TGM2	57	259	20587	6.9725	0.432745	0.141355	0.141355
GOTERM_CC_DIRECT	GO:0005811	lipid particle	3	5.26316	0.0331913	HILPDA, G0S2, PLIN2	57	105	20587	10.3193	0.971109	0.68548	0.68548
GOTERM_CC_DIRECT	GO:0034774	secretory granule lumen	3	5.26316	0.0391703	PNP, S100A9, S100A8	57	115	20587	9.42197	0.984938	0.68548	0.68548
GOTERM_CC_DIRECT	GO:0005829	cytosol	22	38.5965	0.0522482	BTG2, CISH, RRAD, MID1IP1, HILPDA, STAT3, IFIT1, MID1, ASB15, SOCS3, ZFP36, MYL7, PNP, NAMPT, HMOX1, PLIN2, ANKRD2, ASB2, S100A9, S100A8, IER3, TGM2	57	5521	20587	1.43921	0.996428	0.763357	0.763357
GOTERM_CC_DIRECT	GO:0005942	phosphatidylinositol 3-kinase complex	2	3.50877	0.0581938	SOCS3, CISH	57	22	20587	32.8341	0.998155	0.763357	0.763357
GOTERM_CC_DIRECT	GO:0005634	nucleus	23	40.3509	0.0654306	BTG2, HLF, GADD45B, CEBPD, MID1IP1, STAT3, NREP, ZFP36, PNP, MYC, NAMPT, CYP1B1, SMYD1, HMOX1, FSD2, PLIN2, ANKRD2, S100A9, JUNB, HAMP, S100A8, IER3, TGM2	57	5991	20587	1.38659	0.999179	0.763357	0.763357
Category	Term		Count	%	PValue	Genes	List Total	Pop Hits	Pop Total	Fold Enrichment	Bonferroni	Benjamini	FDR
GOTERM_MF_DIRECT	GO:0005515	protein binding	49	85.9649	0.00113043	BTG2, LRRC39, SERPINE1, HILPDA, TSPAN12, IFIT1, ZFP36, PNP, MYC, MRC1, NAMPT, PDK4, CYP1B1, TIMP1, ANKRD2, JUNB, SMCO1, TGM2, IER3, CISH, IL1R2, ADIPOQ, MAMDC2, OSMR, MID1, VCAN, MYL7, PLIN2, S100A9, S100A8, HLF, CEBPD, RRAD, PPM1K, NREP, ASB15, SOCS3, SMYD1, CCL2, HMOX1, FSD2, GADD45B, KCNIP2, MID1IP1, STAT3, G0S2, SELE, PTX3, ASB2	57	12623	18913	1.28801	0.162705	0.177478	0.177478
GOTERM_MF_DIRECT	GO:0005102	receptor binding	6	10.5263	0.00706657	HILPDA, STAT3, ADIPOQ, SERPINE1, CCL2, HAMP	57	408	18913	4.87951	0.671557	0.554726	0.554726
GOTERM_MF_DIRECT	GO:0035662	Toll-like receptor 4 binding	2	3.50877	0.0117921	S100A9, S100A8	57	4	18913	165.904	0.844696	0.617122	0.617122
GOTERM_MF_DIRECT	GO:0050544	arachidonic acid binding	2	3.50877	0.0205465	S100A9, S100A8	57	7	18913	94.802	0.961589	0.806451	0.806451
GOTERM_MF_DIRECT	GO:0050786	RAGE receptor binding	2	3.50877	0.0321006	S100A9, S100A8	57	11	18913	60.3285	0.994039	0.986835	0.986835
GOTERM_MF_DIRECT	GO:0001228	transcriptional activator activity, RNA polymerase II transcription regulatory region sequence-specific binding	5	8.77193	0.0522075	HLF, CEBPD, MYC, STAT3, JUNB	57	476	18913	3.48537	0.999779	0.986835	0.986835
GOTERM_MF_DIRECT	GO:0046935	1-phosphatidylinositol-3-kinase regulator activity	2	3.50877	0.0548087	SOCS3, CISH	57	19	18913	34.9271	0.999857	0.986835	0.986835
GOTERM_MF_DIRECT	GO:0042802	identical protein binding	10	17.5439	0.0604168	PNP, CEBPD, KCNIP2, MID1IP1, STAT3, NAMPT, ADIPOQ, HMOX1, PTX3, MID1	57	1698	18913	1.9541	0.999944	0.986835	0.986835
GOTERM_MF_DIRECT	GO:0033691	sialic acid binding	2	3.50877	0.0687346	ADIPOQ, SELE	57	24	18913	27.6506	0.999986	0.986835	0.986835
GOTERM_MF_DIRECT	GO:0005509	calcium ion binding	6	10.5263	0.0708031	VCAN, MYL7, KCNIP2, S100A9, S100A8, TGM2	57	751	18913	2.65092	0.99999	0.986835	0.986835
GOTERM_MF_DIRECT	GO:0005539	glycosaminoglycan binding	2	3.50877	0.0742484	VIT, VCAN	57	26	18913	25.5236	0.999995	0.986835	0.986835
GOTERM_MF_DIRECT	GO:0020037	heme binding	3	5.26316	0.0754269	CYP1B1, HMOX1, CYP4B1	57	153	18913	6.50602	0.999996	0.986835	0.986835
GOTERM_MF_DIRECT	GO:0070330	aromatase activity	2	3.50877	0.08518	CYP1B1, CYP4B1	57	30	18913	22.1205	0.999999	1	1

## Sheet: KEGG
Category	Term		Count	%	PValue	Genes	List Total	Pop Hits	Pop Total	Fold Enrichment	Bonferroni	Benjamini	FDR
KEGG_PATHWAY	hsa04630	JAK-STAT signaling pathway	5	8.77193	0.00331982	SOCS3, CISH, MYC, STAT3, OSMR	32	166	8205	7.72308	0.308652	0.233891	0.229677
KEGG_PATHWAY	hsa04933	AGE-RAGE signaling pathway in diabetic complications	4	7.01754	0.0061649	STAT3, SERPINE1, CCL2, SELE	32	100	8205	10.2562	0.496626	0.233891	0.229677
KEGG_PATHWAY	hsa04066	HIF-1 signaling pathway	4	7.01754	0.00782279	STAT3, SERPINE1, HMOX1, TIMP1	32	109	8205	9.4094	0.581778	0.233891	0.229677
KEGG_PATHWAY	hsa04668	TNF signaling pathway	4	7.01754	0.00842851	SOCS3, CCL2, SELE, JUNB	32	112	8205	9.15737	0.609188	0.233891	0.229677
KEGG_PATHWAY	hsa05418	Fluid shear stress and atherosclerosis	4	7.01754	0.0151244	IL1R2, HMOX1, CCL2, SELE	32	139	8205	7.3786	0.815781	0.335761	0.329712
KEGG_PATHWAY	hsa05160	Hepatitis C	4	7.01754	0.020875	SOCS3, MYC, STAT3, IFIT1	32	157	8205	6.53264	0.903832	0.386188	0.37923
KEGG_PATHWAY	hsa04920	Adipocytokine signaling pathway	3	5.26316	0.0277027	SOCS3, STAT3, ADIPOQ	32	69	8205	11.1481	0.955772	0.39476	0.387647
KEGG_PATHWAY	hsa04917	Prolactin signaling pathway	3	5.26316	0.0284512	SOCS3, CISH, STAT3	32	70	8205	10.9888	0.959396	0.39476	0.387647
KEGG_PATHWAY	hsa04657	IL-17 signaling pathway	3	5.26316	0.0487066	CCL2, S100A9, S100A8	32	94	8205	8.18318	0.996083	0.600715	0.589891
KEGG_PATHWAY	hsa04935	Growth hormone synthesis, secretion and action	3	5.26316	0.0749318	SOCS3, STAT3, JUNB	32	120	8205	6.41016	0.999824	0.831743	0.816757

## Sheet: TarBase v.8
Gene name	miRNA name	Experiments throughput	Publications	Cell lines	Tissues	Pred. Score
IER3	hsa-miR-27a-3p	low: 0 high: 9	5	7	6	0.843
IER3	hsa-miR-27b-3p	low: 0 high: 7	4	5	4	0.84
IER3	hsa-miR-17-5p	low: 0 high: 4	3	4	4	-
IER3	hsa-miR-20a-5p	low: 0 high: 3	2	3	3	0.694
IER3	hsa-miR-106a-5p	low: 0 high: 3	2	3	3	0.694
IER3	hsa-miR-22-3p	low: 0 high: 3	3	3	3	-
IER3	hsa-miR-4517	low: 0 high: 3	2	3	2	0.662
IER3	hsa-miR-106b-5p	low: 0 high: 2	2	2	2	0.695
IER3	hsa-miR-20b-5p	low: 0 high: 2	2	2	2	-
IER3	hsa-miR-93-5p	low: 0 high: 2	2	2	2	-
IER3	hsa-miR-124-5p	low: 0 high: 2	1	2	1	0.987
IER3	hsa-miR-143-3p	low: 0 high: 2	1	2	1	0.544
IER3	hsa-miR-769-5p	low: 0 high: 2	2	2	2	0.462
IER3	hsa-miR-342-3p	low: 0 high: 2	1	1	1	0.77
IER3	hsa-miR-101-3p	low: 0 high: 1	1	1	1	0.513
IER3	hsa-miR-103a-3p	low: 0 high: 1	1	1	1	-
IER3	hsa-miR-107	low: 0 high: 1	1	1	1	-
IER3	hsa-miR-1287-5p	low: 0 high: 1	1	1	1	0.911
IER3	hsa-miR-136-5p	low: 0 high: 1	1	1	1	0.478
IER3	hsa-miR-142-5p	low: 0 high: 1	1	1	1	0.472
IER3	hsa-miR-16-5p	low: 0 high: 1	1	1	1	-
IER3	hsa-miR-214-3p	low: 0 high: 1	1	1	1	0.58
IER3	hsa-miR-325	low: 0 high: 1	1	1	1	-
IER3	hsa-miR-340-3p	low: 0 high: 1	1	1	1	-
IER3	hsa-miR-340-5p	low: 0 high: 1	1	1	1	0.455
IER3	hsa-miR-363-5p	low: 0 high: 1	1	1	1	0.529
IER3	hsa-miR-3943	low: 0 high: 1	1	1	1	0.461
IER3	hsa-miR-4792	low: 0 high: 1	1	1	1	-
IER3	hsa-miR-512-3p	low: 0 high: 1	1	1	1	0.694
IER3	hsa-miR-513a-5p	low: 0 high: 1	1	1	1	0.793
IER3	hsa-miR-542-3p	low: 0 high: 1	1	1	1	-
IER3	hsa-miR-589-3p	low: 0 high: 1	1	1	1	0.616
IER3	hsa-miR-744-5p	low: 0 high: 1	1	1	1	-
IER3	hsa-miR-873-5p	low: 0 high: 1	1	1	1	-
IER3	hsa-miR-23b-3p	low: 0 high: 2	2	2	2	-
IER3	hsa-miR-124-3p	low: 0 high: 2	1	1	1	-
IER3	hsa-miR-146a-5p	low: 0 high: 2	1	1	1	-
IER3	hsa-miR-98-5p	low: 0 high: 1	1	1	1	-
IER3	hsa-miR-122-5p	low: 0 high: 1	1	1	1	-
IER3	hsa-miR-138-5p	low: 0 high: 1	1	1	1	-
IER3	hsa-miR-98-5p	low: 0 high: 1	1	1	1	-
IER3	hsa-miR-98-5p	low: 0 high: 1	1	1	1	-
IER3	hsa-miR-98-5p	low: 0 high: 1	1	1	1	-
IER3	hsa-miR-98-5p	low: 0 high: 1	1	1	1	-
IER3	hsa-miR-155-5p	low: 0 high: 1	1	1	1	-
IER3	hsa-miR-101-3p	low: 0 high: 1	1	1	1	-
IER3	hsa-miR-103a-3p	low: 0 high: 1	1	1	1	-
IER3	hsa-miR-107	low: 0 high: 1	1	1	1	-
IER3	hsa-miR-129-2-3p	low: 0 high: 1	1	1	1	-
IER3	hsa-miR-147a	low: 0 high: 1	1	1	1	-
IER3	hsa-miR-16-5p	low: 0 high: 1	1	1	1	-
IER3	hsa-miR-191-5p	low: 0 high: 1	1	1	1	-
IER3	hsa-miR-195-5p	low: 0 high: 1	1	1	1	-
IER3	hsa-miR-203a-3p	low: 0 high: 1	1	1	1	-
IER3	hsa-miR-20a-5p	low: 0 high: 1	1	1	1	-
IER3	hsa-miR-210-3p	low: 0 high: 1	1	1	1	-
IER3	hsa-miR-26a-5p	low: 0 high: 1	1	1	1	-
IER3	hsa-miR-34a-5p	low: 0 high: 1	1	1	1	-
IER3	hsa-miR-429	low: 0 high: 1	1	1	1	-
IER3	hsa-miR-148b-3p	low: 0 high: 1	1	1	1	-
IER3	hsa-miR-133a-3p	low: 0 high: 1	1	1	1	-
IER3	hsa-miR-9-5p	low: 0 high: 1	1	1	1	-

## Sheet: starbase
miRNAid	miRNAname	geneID	geneName	geneType	chromosome	narrowStart	narrowEnd	broadStart	broadEnd	strand	clipExpNum	degraExpNum	RBP	PITA	RNA22	miRmap	microT	miRanda	PicTar	TargetScan	pancancerNum
MIMAT0000084	hsa-miR-27a-3p	ENSG00000137331	IER3	protein_coding	chr6	30711005	30711010	30711004	30711032	-	29	0	AGO1,AGO1-4,AGO2	0	0	1	1	0	0	1	1
MIMAT0000084	hsa-miR-27a-3p	ENSG00000137331	IER3	protein_coding	chr6	30711707	30711713	30711706	30711734	-	19	0	AGO1-4,AGO2	0	0	1	1	0	0	0	1
MIMAT0000271	hsa-miR-214-3p	ENSG00000137331	IER3	protein_coding	chr6	30711351	30711357	30711350	30711370	-	14	10	AGO1-4,AGO2	0	0	1	0	1	0	0	0
MIMAT0000419	hsa-miR-27b-3p	ENSG00000137331	IER3	protein_coding	chr6	30711005	30711010	30711004	30711032	-	29	0	AGO1,AGO1-4,AGO2	0	0	1	1	0	0	1	2
MIMAT0000419	hsa-miR-27b-3p	ENSG00000137331	IER3	protein_coding	chr6	30711707	30711713	30711706	30711734	-	19	0	AGO1-4,AGO2	0	0	1	1	0	0	0	2
MIMAT0000434	hsa-miR-142-3p	ENSG00000137331	IER3	protein_coding	chr6	30711589	30711596	30711589	30711610	-	11	0	AGO1-4,AGO2	0	0	0	0	1	0	1	6
MIMAT0000753	hsa-miR-342-3p	ENSG00000137331	IER3	protein_coding	chr6	30711147	30711153	30711146	30711174	-	18	0	AGO1-4,AGO2	0	0	1	1	1	0	0	6
MIMAT0000753	hsa-miR-342-3p	ENSG00000137331	IER3	protein_coding	chr6	30711366	30711372	30711365	30711393	-	17	1	AGO1,AGO1-4,AGO2	0	0	1	1	1	0	0	6
MIMAT0003214	hsa-miR-551a	ENSG00000137331	IER3	protein_coding	chr6	30711206	30711212	30711205	30711226	-	14	0	AGO1-4,AGO2	0	0	1	0	1	0	0	2
MIMAT0003233	hsa-miR-551b-3p	ENSG00000137331	IER3	protein_coding	chr6	30711206	30711212	30711205	30711226	-	14	0	AGO1-4,AGO2	0	0	1	0	1	0	0	7

## Sheet: miRWalk
mirnaid	refseqid	genesymbol	duplex	start	end	bindingp	energy	seed	accessibility	au	phylopstem	phylopflank	me	number_of_pairings	binding_region_length	longest_consecutive_pairings	position	validated	TargetScan	miRDB
hsa-let-7a-2-3p	NM_003897	IER3	CTGTACAGCCTCCTAGCTTTCC#GGGTGGCTGCGAGGTAGAGGGTTGGGGGTTGGTGGGCTGTCACGGA#(((((((((((((((((((((.#.)))))))))).......))))))).)))).	1129	1175	1	-26.4	1	1.39681e-05	0.412	0.463984	1.32163	-3.93757	21	31	10	3UTR		0	0
hsa-let-7b-5p	NM_003897	IER3	TGAGGTAGTAGGTTGTGTGGTT#GACTACGCTCTGGACCTCAG#((((((..((((..((((((((#)))))))))))).)))))).	446	466	0.846154	-19.2	0	0.000488036	0.368	1.08073	1.581	-9.94087	18	20	12	CDS		0	0
hsa-let-7b-3p	NM_003897	IER3	CTATACAACCTACTGCCTTCCC#GGGTGGCTGCGAGGTAGAGGGTTGG#.....((((((.((((((((((#))).......))))))).)))))).	1129	1154	0.846154	-20.3	0	0.0143045	0.382	0.63618	1.14603	-17.0124	16	25	7	3UTR		0	0
hsa-let-7c-3p	NM_003897	IER3	CTGTACAACCTTCTAGCTTTCC#GGGTGGCTGCGAGGTAGAGGGTTGG#.....((((((((((.(((...#.))).)))))))))).	1129	1154	0.846154	-19.4	0	0.0143045	0.382	0.695035	1.1334	-13.8986	13	16	10	3UTR		0	0
hsa-let-7d-3p	NM_003897	IER3	CTATACGACCTGCTGCCTTTCT#GGAGGACGTCCCGGCTGGGATGAAGTCTGGTGGTGGGTCGTAA#...((((((((((((((...((#.))...)))))))))))))).	967	1010	0.923077	-23	0	0.0176859	0.426	1.23789	1.43027	-6.51454	16	21	14	3UTR		0	0
hsa-let-7e-5p	NM_003897	IER3	TGAGGTAGGAGGTTGTATAGTT#GCGCCCCTGCCTCC#.((((((((.((.(((......#))))))))))))).	347	361	0.846154	-19	1	3.50336e-05	0.294	1.51823	0.26375	-6.32496	13	14	13	CDS		0	0
hsa-let-7e-3p	NM_003897	IER3	CTATACGGCCTCCTAGCTTTCC#GAGGGTTGGGGGTTGGTGGG#((((.(((((.((((((((((.#))))))))))))))))))).	1145	1165	0.923077	-22.5	0	0.0326419	0.368	0.371633	0.981802	-10.8814	19	20	19	3UTR		0	0
hsa-let-7f-1-3p	NM_003897	IER3	CTATACAATCTATTGCCTTCCC#GGGTGGCTGCGAGGTAGAGGGTTGG#.....((((((.((((((((((#))).......))))))).)))))).	1129	1154	0.846154	-15.9	0	0.0143045	0.382	0.63618	1.14603	-17.0124	16	25	7	3UTR		0	0
hsa-miR-15a-3p	NM_003897	IER3	CAGGCCATATTGTGCTGCCTCA#GAGGCGCACAGAGACCGAGGCG#...(((...((((((.(((((.#))))))))))).......))).	657	679	0.923077	-20.5	0	0.0129512	0.309	0.135819	0.284526	-11.6613	14	22	11	3UTR		0	0
hsa-miR-18a-3p	NM_003897	IER3	ACTGCCCTAAGTGCTCCTTCTGG#CTGGAACTGCGGCAAAGTAGGAGAAGAAATGGGGAGGACTCGGGTGGGGGAGG#.((.((((((((.((((((....#.)))))).)))....))))).)).	919	972	0.846154	-22.2	0	0.000589415	0.397	0.961167	0.75062	-8.11448	16	24	6	3UTR		0	0
hsa-miR-21-3p	NM_003897	IER3	CAACACCAGTCGATGGGCTGT#ACAGCCCAGCTGGGGCTAGGCCCGGTGG#...((((((((..((((((((#)))))))).....))))......)))).	694	722	0.846154	-21.7	0	8.71978e-07	0.426	-0.386339	0.530808	-11.1505	16	28	8	3UTR		0	0
hsa-miR-22-5p	NM_003897	IER3	AGTTCTTCAGTGGCAAGCTTTA#AGGGTTCTCTACCCTCGAGTGGTCCGGCGCCAGCTGCCAGTCGAGGAACC#.((((((((.((((.((((...#.)))))))).).))))))).	218	268	1	-21.3	1	0.00462158	0.368	0.0725829	-0.120487	-5.77128	16	20	8	CDS		0	0
hsa-miR-23a-5p	NM_003897	IER3	GGGGTTCCTGGGGATGGGATTT#CCCGACCCCGGCCCCCTCCACCATCCCGGGACCCCG#((((((((..(((((((.....#.))))))))))))))).	76	112	0.846154	-30.1	1	7.11525e-05	0.235	-0.612197	0.565244	-6.23647	15	17	15	CDS		0	0
hsa-miR-24-1-5p	NM_003897	IER3	TGCCTACTGAGCTGATATCAGT#GGTTGGGGGTTGGTGGGCT#.(((((((((.((...(((...#)))...)).))))))))).	1148	1167	0.923077	-18.5	1	0.0142444	0.353	0.264956	0.779676	-8.44344	14	19	9	3UTR		0	0
hsa-miR-24-2-5p	NM_003897	IER3	TGCCTACTGAGCTGAAACACAG#GTTGGGGGTTGGTGGGCT#.(((((((((.((..(((....#)))..)).))))))))).	1149	1167	1	-18.8	1	0.0142444	0.353	0.264956	0.779676	-8.21039	14	18	9	3UTR		0	0
hsa-miR-25-5p	NM_003897	IER3	AGGCGGAGACTTGGGCAATTG#GCCTTACACTCCGCTC#.(((((((....((((.....#))))....))))))).	5	21	0.923077	-19.9	1	0.0130975	0.4	0.703015	0.503106	-12.2638	11	16	7	5UTR		0	0
hsa-miR-26b-3p	NM_003897	IER3	CCTGTTCTCCATTACTTGGCT#CTAGGTGATGGAGATGTGTACGTAATATTTATTTTAACTTATGCAAGGG#(((((((((((((((((((..#))))))))))))))............................))).)).	792	841	0.923077	-20.5	1	0.0173587	0.618	0.567444	0.798625	-3.93757	19	49	14	3UTR		0	0
hsa-miR-27a-5p	NM_003897	IER3	AGGGCTTAGCTGCTTGTGAGCA#GCGCACAGAGACCGAGGCGCATAGAGACCGAGGCACAGCCCAGCTGGGGCTAGGCCCG#.((((((((((.(...((.((.#.)).))...).)))))))))).	660	718	0.846154	-25.9	1	8.99671e-09	0.426	0.947692	0.103817	-8.96547	15	22	10	3UTR		0	0
hsa-miR-28-5p	NM_003897	IER3	AAGGAGCTCACAGTCTATTGAG#TTGGTGGGCTGTCACGGAGCGACTG#.((..((((((((((((((((.#))))))))))))....))))..)).	1157	1182	0.846154	-20.8	0	1.66324e-06	0.441	0.57376	0.487857	-10.9444	18	25	12	3UTR	MIRT512837	0	0
hsa-miR-92a-1-5p	NM_003897	IER3	AGGTTGGGATCGGTTGCAATGCT#AGTCGAGGAACCGAACCCAGCCA#.(((((((.((((((.(......#.).)))))).))))))).	256	279	1	-25.4	1	0.00045898	0.397	-0.329589	-0.0919545	-5.08276	14	18	7	CDS		0	0
hsa-miR-92a-3p	NM_003897	IER3	TATTGCACTTGTCCCGGCCTGT#GCAGGTCTCTTGGTATTTATTGAGCTTTGTGGGACTGGTGGAAG#..((.((((.((((((((((((#))))))).......................))))).)))).)).	867	911	0.846154	-22.7	0	0.00120438	0.5	0.196939	0.756937	-10.3185	18	44	7	3UTR		0	0
hsa-miR-92a-2-5p	NM_003897	IER3	GGGTGGGGATTTGTTGCATTAC#CAGCGGAGACGCCACCCG#(((((((..(((((((......#)))))))..).)))))).	622	640	0.923077	-21.2	1	7.63819e-05	0.382	0.422165	0.321844	-7.3076	14	18	7	3UTR		0	0
hsa-miR-93-3p	NM_003897	IER3	ACTGCTGAGCTAGCACTTCCCG#GGAGGTGACTGCATCCTCCAGCAT#..(((((((.((((((((((..#))))))).)))....))).)))).	1015	1039	0.871795	-18.3	1	0.00149507	0.485	1.7268	0.783466	-6.19951	17	24	7	3UTR		0	0
hsa-miR-29b-1-5p	NM_003897	IER3	GCTGGTTTCATATGGTGGTTTAGA#TCTCAACTCCGTCTGTCTACTGTGTGAGACTTCGGCG#((((((((((((((((((..((((#.)))).))))))))))))))..)))).	1038	1075	0.923077	-24.2	1	0.000318672	0.485	0.326156	1.50607	-3.93757	22	27	14	3UTR		0	0
hsa-miR-29b-2-5p	NM_003897	IER3	CTGGTTTCACATGGTGGCTTAG#CTGTCTACTGTGTGAGACTT#..(((((((((((((((..(((#))).))))))))))))))).	1050	1070	0.846154	-20.3	1	0.00137535	0.485	0.388479	1.4947	-4.957	18	20	15	3UTR		0	0
hsa-miR-103a-2-5p	NM_003897	IER3	AGCTTCTTTACAGTGCTGCCTTG#GTGGGACTGGTGGAAGCA#.((((((...((((.((((....#)))).))))..)))))).	895	913	1	-19.4	1	0.000333222	0.5	0.79273	0.7582	-9.14131	14	18	6	3UTR		0	0
hsa-miR-105-3p	NM_003897	IER3	ACGGATGTTTGAGCATGTGCTA#AGCATCTCAACTCCGTCTGTC#(((((((.(((((...(((((.#))))))))))...))))))).	1034	1055	0.894231	-16.4	1	0.0296377	0.456	0.0901003	1.32668	-8.07655	17	21	10	3UTR		0	0
hsa-miR-192-3p	NM_003897	IER3	CTGCCAATTCCATAGGTCACAG#GGGTTGGGGGTTGGTGGG#(((((((((((.(((.((....#)).)))))))))))))).	1147	1165	0.846154	-18.3	1	0.0326419	0.368	0.651853	0.93127	-7.51743	16	18	14	3UTR		0	0
hsa-miR-196a-5p	NM_003897	IER3	TAGGTAGTTTCATGTTGTTGGG#CCCAACTGGGACTTCCG#..((.(((((((....((((((#))))))))))))).)).	581	598	0.846154	-16.8	0	5.99417e-05	0.426	-0.046982	0.14148	-12.1905	15	17	13	3UTR		0	0
hsa-miR-197-3p	NM_003897	IER3	TTCACCACCTTCTCCACCCAGC#GCAAAGTAGGAGAAGAAATGGGGAGGACTCGGGTGGGGGAGGACGTCCCGGCTGGGATGAAGTCTGGTGGTGGGT#(((((((((((((((((((((.#.)).)))))))))).........................))))))))).	930	1005	0.846154	-28.9	1	0.00494949	0.397	1.11886	1.09676	-3.93757	21	49	10	3UTR	MIRT004200	0	0
hsa-miR-198	NM_003897	IER3	GGTCCAGAGGGGAGATAGGTTC#GAGCCCTTTAATCTGACTTCGGAGCCCTCGGACTACGCTCTGGACCT#(((((((((.((((...(((((#.))))))))......).))))))))).	416	463	0.846154	-24.9	1	0.000296389	0.397	0.824996	1.58576	-6.14858	18	27	9	CDS		0	0
hsa-miR-199a-3p	NM_003897	IER3	ACAGTAGTCTGCACATTGGTTA#TGAGCTTTGTGGGACTGGTGG#.((.((((((.((((..(.(((#))).)..)))))))))).)).	887	908	0.846154	-17.3	0	0.00127987	0.5	0.287413	0.840313	-9.88317	16	21	10	3UTR		0	0
hsa-miR-208a-5p	NM_003897	IER3	GAGCTTTTGGCCCGGGTTATAC#GTGGTCCGGCGCCAGCTGCCA#(.((..((((((((((((((..#))))))))).)))))..))).	236	257	0.923077	-20.2	0	1.16264e-05	0.368	0.209539	-0.166139	-11.1212	17	21	9	CDS		0	0
hsa-miR-129-5p	NM_003897	IER3	CTTTTTGCGGTCTGGGCTTGC#AAGCGCAGCCGCAGGGT#..((((((((.(((.((((..#)))).))))))))))).	206	223	1	-21.4	1	6.69408e-05	0.279	0.0630726	0.0602187	-8.51722	15	17	11	CDS		0	0
hsa-miR-129-1-3p	NM_003897	IER3	AAGCCCTTACCCCAAAAAGTAT#GGGTGGGGGA#...(((((((((..........#))))))))).	960	970	0.923077	-17	0	0.000708901	0.397	1.44402	1.36079	-9.62901	9	10	9	3UTR		0	0
hsa-miR-30c-2-3p	NM_003897	IER3	CTGGGAGAAGGCTGTTTACTCT#GGGGCTCCGGTCCTGAGATCTTCACCTTCGACCCTCTCCCGGA#((((((((((((((....((((#))))...))).)))....................)))))))).	114	157	0.846154	-18.3	1	0.00213681	0.265	0.224756	0.0801914	-4.90607	18	43	8	CDS		0	0
hsa-miR-139-3p	NM_003897	IER3	TGGAGACGCGGCCCTGTTGGAGT#CTCCAGCAACACCCGGCCGCCTTCTAA#(((((..((((((.((((((((.#))))))))......)))))).))))).	473	500	0.923077	-25	0	0.211139	0.426	1.19486	0.884807	-8.23906	19	27	8	CDS		0	0
hsa-miR-7-1-3p	NM_003897	IER3	CAACAAATCACAGTCTGCCATA#TGGTGGGCTGTC#.........(((((((((((..#))))))))))).	1158	1170	0.846154	-16.2	0	4.98647e-05	0.382	0.339477	0.655874	-20.4803	11	12	11	3UTR		0	0
hsa-miR-34a-5p	NM_003897	IER3	TGGCAGTGTCTTAGCTGGTTGT#ACAGCCCAGCTGGGGCTAGGCCC#.(((...(((((((((((((((#)))))).)))))))))...))).	694	717	0.846154	-26.5	0	5.86827e-09	0.412	-0.392655	0.730407	-11.357	18	23	9	3UTR		0	0
hsa-miR-181a-2-3p	NM_003897	IER3	ACCACTGACCGTTGACTGTACC#GGTGGCTGCGAGGTAGAGGGTTGGGGGTTGGTGGG#.(((((((((.((((((.((((#.))))...)))))).))))))))).	1130	1165	0.923077	-24.2	1	0.0326419	0.368	0.298643	0.965379	-6.6181	19	25	9	3UTR		0	0
hsa-miR-181c-3p	NM_003897	IER3	AACCATCGACCGTTGAGTGGAC#GTCGCCTTTAGGGTGGCTGCGAGGTAGAGGGTTGGGGGTTGGTGGG#..(((((((((.((((.(....#.).)))).))))))))).	1119	1165	1	-17.9	1	0.0326419	0.368	0.63552	1.02223	-8.3038	14	18	9	3UTR		0	0
hsa-miR-187-3p	NM_003897	IER3	TCGTGTCTTGTGTTGCAGCCGG#GGCGGGACCGAGGCGCA#..((((((((.(((.(.(((..#)))).))))))))))).	648	665	1	-21.5	1	5.0999e-05	0.294	1.3191	0.31856	-8.51722	15	17	11	3UTR		0	0
hsa-miR-199b-3p	NM_003897	IER3	ACAGTAGTCTGCACATTGGTTA#TGAGCTTTGTGGGACTGGTGG#.((.((((((.((((..(.(((#))).)..)))))))))).)).	887	908	0.846154	-17.3	0	0.00127987	0.5	0.287413	0.840313	-9.88317	16	21	10	3UTR		0	0
hsa-miR-205-5p	NM_003897	IER3	TCCTTCATTCCACCGGAGTCTG#GGACGTCCCGGCTGGGATGAAGT#..((((((((((((((.((((.#))))...)))).)))))))))).	970	993	1	-25.7	1	5.12825e-07	0.368	1.25088	1.20919	-4.957	18	23	10	3UTR		0	0
hsa-miR-210-5p	NM_003897	IER3	AGCCCCTGCCCACCGCACACTG#GGTGGCTGCGAGGTAGAGGGTTGGGGGTTG#(((((((((((((((((((((.#))))..)))..)))...)))).))))))).	1130	1160	0.846154	-24	1	0.0123998	0.368	0.463984	1.32163	-3.93757	21	30	7	3UTR		0	0
hsa-miR-210-3p	NM_003897	IER3	CTGTGCGTGTGACAGCGGCTGA#CGGCCGCCTTCTAACTGTGACTCCCCGCACT#..(((((.((.((((((((((.#)))))))........))).))....))))).	486	517	0.846154	-22.5	0	0.0113025	0.456	1.12089	0.800161	-10.0954	17	31	7	CDS		0	0
hsa-miR-211-3p	NM_003897	IER3	GCAGGGACAGCAAAGGGGTGC#GCATCCCTGGCGCCCACCCCTGTG#((((((...((..((((((((#))))))))...))....)))))).	380	404	0.846154	-25	0	9.83681e-06	0.324	0.167691	1.08168	-13.4872	16	24	8	CDS		0	0
hsa-miR-212-5p	NM_003897	IER3	ACCTTGGCTCTAGACTGCTTACT#GGTGCTTGAGGCGGGACCGAGGCGCACAGAGACCGAGGCGCATAGAGACCGAGGC#.(((((((((((...(((((...#.)))))..))))).)))))).	639	694	0.846154	-21.1	1	0.00144879	0.279	1.18014	0.325561	-6.67474	16	21	6	3UTR		0	0
hsa-miR-181a-3p	NM_003897	IER3	ACCATCGACCGTTGATTGTACC#GGTAGAGGGTTGGGGGTTGGTGGG#.(((((((((.((((((.((((#)))).)..))))).))))))))).	1141	1165	0.846154	-22	1	0.0326419	0.368	0.455853	0.937587	-6.6181	19	24	9	3UTR		0	0
hsa-miR-214-5p	NM_003897	IER3	TGCCTGTCTACACTTGCTGTGC#GCTGCGAGGTAGAGGGTT#.((((.(((((.(((((.((..#)).)))))))))))))).	1134	1152	0.846154	-18.6	0	0.00509618	0.382	1.41258	1.04118	-9.04109	16	18	14	3UTR		0	0
hsa-miR-214-3p	NM_003897	IER3	ACAGCAGGCACAGACAGGCAGT#TGCAAGGGTGTGAGATGTTCCCCCTGCTGTA#((((((((((((..(..(((..#)))..)..))))..........)))))))).	833	864	0.846154	-20.8	1	0.000148517	0.574	0.174102	0.568707	-6.31659	16	31	8	3UTR		0	0
hsa-miR-216a-5p	NM_003897	IER3	TAATCTCAGCTGGCAACTGTGA#CACAGCCCAGCTGGGGC#...((((((((((...(((((.#))))).)))))))))).	693	710	0.846154	-23.5	0	3.10937e-07	0.324	-0.325701	0.678613	-8.33988	15	17	10	3UTR		0	0
hsa-miR-216a-3p	NM_003897	IER3	TCACAGTGGTCTCTGGGATTAT#CCCGGCCGCCTTCTAACTGTGAC#((((((((((..(((((.....#)))))..))).....))))))).	484	507	0.923077	-19.6	1	0.020126	0.441	1.0262	0.82584	-10.1092	15	23	7	CDS		0	0
hsa-miR-217-3p	NM_003897	IER3	CATCAGTTCCTAATGCATTGCC#GGTAGAGGGTTGGGGGTTGGTGG#((((((((((((((.(.(((((#))))).).)))))))))))))).	1141	1164	0.923077	-22.5	1	0.0452511	0.368	0.335539	1.03107	-4.67302	20	23	14	3UTR		0	0
hsa-miR-218-1-3p	NM_003897	IER3	ATGGTTCCGTCAAGCACCATGG#CCACCCGGTGCTTGAGGCGGGACCG#..((((((((((((((((.(((#)))...))))))))..)))))))).	633	658	1	-29.1	1	0.000249652	0.324	0.652365	0.314547	-4.957	19	25	8	3UTR		0	0
hsa-miR-218-2-3p	NM_003897	IER3	CATGGTTCTGTCAAGCACCGCG#CGGAGACGCCACCCGGTGCTTGAGGCGGGACCGAGG#(.((((((((((((((((((..#.)))))))))..))))))))).).	625	661	0.846154	-28.2	1	1.02346e-05	0.294	0.346368	0.314246	-5.10125	19	24	9	3UTR		0	0
hsa-miR-219a-1-3p	NM_003897	IER3	AGAGTTGAGTCTGGACGTCCCG#TGGGACTTCCGAGGCAACTTGAACTCA#.(((((.((((((((.((((((#)))))).))).))))....).))))).	587	614	0.923077	-22.6	0	0.00667899	0.412	-0.214205	0.281347	-5.57006	19	27	6	3UTR		0	0
hsa-miR-222-5p	NM_003897	IER3	CTCAGTAGCCAGTGTAGATCCT#GATCCTTCCATCTTCTTGAAGTCGCCTTTAGGGTGGCTGCGAGG#(((.(((((((.(.((((....#.)))).).)))))))))).	1099	1143	0.923077	-19.6	0	0.00155477	0.426	0.667606	0.797362	-11.1732	15	19	10	3UTR		0	0
hsa-miR-224-5p	NM_003897	IER3	TCAAGTCACTAGTGGTTCCGTTTAG#GGCGGACCATTAGGAATGAGAT#((..((..(((((((.((((((...#)))))))))))))..))..)).	1071	1093	0.923077	-19.4	0	0.00992839	0.515	0.869732	0.95401	-12.6175	17	22	13	3UTR		0	0
hsa-miR-224-3p	NM_003897	IER3	AAAATGGTGCCCTAGTGACTACA#GTGGTCCGGCGCCAG#....(((((((...(.((((((.#)))))))))))))).	236	251	0.846154	-20.1	0	1.19392e-07	0.338	-0.123069	-0.205133	-15.2724	14	15	14	CDS		0	0
hsa-miR-200b-5p	NM_003897	IER3	CATCTTACTGGGCAGCATTGGA#CCGAGGCGCATAGAGACCGAGGCACAGCCCAGCTGGGGCTAGGCCCGGTGGGAA#..((((((((((((((.((((.#.)))).)))..))))))))))).	671	725	1	-22.5	1	0.000263343	0.441	0.327419	0.232672	-4.957	18	23	11	3UTR		0	0
hsa-let-7g-3p	NM_003897	IER3	CTGTACAGGCCACTGCCTTGC#TAGGGTGGCTGCGAGGTAGAGGGTTGGGGGTTGGTGGGCTGTCACGGA#((((((((.((((((((((((#.)))))))...............))))).)))).)))).	1127	1175	0.846154	-26.2	1	1.39681e-05	0.412	0.594346	1.18645	-4.99396	20	39	7	3UTR		0	0
hsa-let-7i-3p	NM_003897	IER3	CTGCGCAAGCTACTGCCTTGCT#GCGAGGTAGAGGGTTGGGGGT#.(.(.(((.((.(((((((((.#))))))))).)).))).).).	1137	1158	0.846154	-23	0	0.0163539	0.353	0.994855	1.04497	-13.8731	16	21	9	3UTR		0	0
hsa-miR-30b-5p	NM_003897	IER3	TGTAAACATCCTACACTCAGCT#GCAAGGGTGTGAGATGTTC#....((((((.(((((((.((.#))..))))))).)))))).	834	853	0.846154	-17	0	0.000965811	0.618	0.349978	0.57376	-12.3713	15	19	7	3UTR		0	0
hsa-miR-30b-3p	NM_003897	IER3	CTGGGAGGTGGATGTTTACTTC#GCAGGCCCCGACCCCGGCCCCCTCCACCATCCCGGG#((((((((((((..........#.)))))).)))))).	70	106	0.846154	-21.6	1	0.000642117	0.221	0.0433186	0.883857	-7.05204	12	15	6	CDS		0	0
hsa-miR-122-5p	NM_003897	IER3	TGGAGTGTGACAATGGTGTTTG#CACTCCGCTCGGCTCACCATGTGTCACTCTCGCAG#(((((.((((((((((((....#.)))))).)))))).))).)).	11	46	0.923077	-22	0	0.000613783	0.382	1.63529	0.241876	-5.83853	17	22	6	5UTR		0	0
hsa-miR-124-5p	NM_003897	IER3	CGTGTTCACAGCGGACCTTGAT#TGGGGGTTGGTGGGCTGTCACGGAGCGACTGTCGAGATCGCCTAGTATGTTCTGTGAACACA#.(((((((((((((..((((((#.)))))).))))...........))))))))).	1151	1213	0.846154	-20.7	1	0.000363099	0.603	0.70851	0.374161	-4.76182	19	33	9	3UTR		0	0
hsa-miR-124-3p	NM_003897	IER3	TAAGGCACGCGGTGAATGCCAA#GGCTCACCATGTGTCA#...((((((.(((((..(((..#)))))))).)))))).	21	37	0.846154	-21.7	0	0.000451021	0.394	2.46931	0.165789	-7.9901	14	16	8	5UTR		0	0
hsa-miR-128-1-5p	NM_003897	IER3	CGGGGCCGTAGCACTGTCTGAGA#AGAGGGTGTGCCGGCGCCCC#.(((((((..(((((.(((....#))).)))))..)))).))).	334	354	0.807692	-25.4	1	2.5396e-08	0.309	0.586168	0.00790909	-6.32527	15	20	5	CDS		0	0
hsa-miR-135a-2-3p	NM_003897	IER3	ATGTAGGGATGGAAGCCATGAA#GGCTTCTCTTTCTGCT#..(((((((.(((((((.....#))))))).))))))).	282	298	1	-20	1	0.00402198	0.456	-0.340459	-0.103368	-6.19951	14	16	7	CDS		0	0
hsa-miR-138-5p	NM_003897	IER3	AGCTGGTGTTGTGAATCAGGCCG#CCGAGGCACAGCCCAGCTG#((((((.((((((..((.((...#))))..)))))))))))).	687	706	0.865385	-23.3	0	5.12594e-06	0.309	-0.605309	0.446168	-7.07355	16	19	12	3UTR		0	0
hsa-miR-140-3p	NM_003897	IER3	TACCACAGGGTAGAACCACGG#CCGTCTGTCTACTGTGTGA#...((((.((((((...((((#))))...)))))).)))).	1046	1065	0.923077	-19.9	0	0.00450253	0.485	1.07908	1.33047	-9.79667	14	19	6	3UTR		0	0
hsa-miR-145-5p	NM_003897	IER3	GTCCAGTTTTCCCAGGAATCCCT#GGACACCTGGAACTGCGGCA#((((((((...(((((..(((..#)))..)))))))))).))).	913	933	0.923077	-20.1	1	3.51396e-05	0.426	1.84828	0.726618	-9.06125	16	20	10	3UTR		0	0
hsa-miR-152-5p	NM_003897	IER3	AGGTTCTGTGATACACTCCGACT#GGTTGGGGGTTGGTGGGCTGTCACGGAGCG#..(((((((((((..((((((((#.)))))).))..))))))))))).	1148	1178	0.923077	-25.1	1	5.71895e-07	0.412	0.495666	0.601552	-6.54929	19	24	11	3UTR		0	0
hsa-miR-125a-5p	NM_003897	IER3	TCCCTGAGACCCTTTAACCTGTGA#GCGAGGTAGAGGGTTGGGGGT#.((((..((((((((.((((((..#)).)))))))))))).)))).	1137	1158	0.846154	-22.9	0	0.0163539	0.353	0.700088	1.01717	-7.47102	18	21	12	3UTR		0	0
hsa-miR-125a-3p	NM_003897	IER3	ACAGGTGAGGTTCTTGGGAGCC#GGCTCCGGTCCTGAGATCTTCACCTT#..((((((((.(((((((((((#)))))).....))))).)))))))).	116	142	0.923077	-25.5	1	0.0102778	0.25	0.0155178	0.120137	-7.78178	19	26	8	CDS		0	0
hsa-miR-127-5p	NM_003897	IER3	CTGAAGCTCAGAGGGCTCTGAT#TCGGAGCCCTCGGACTACGCTCTGGACCTCAGC#(((((((((.(((((((((((.#))))))))))).))....))).......)))).	434	467	1	-25.6	1	0.000462637	0.368	0.653608	1.60573	-5.18008	20	33	11	CDS		0	0
hsa-miR-127-3p	NM_003897	IER3	TCGGATCCGTCTGAGCTTGGCT#CCGGTGCTTGAGGCGGGACCGAG#((((.(((((((((((((((..#)))).)))).))))))).)))).	637	660	0.846154	-23.6	0	0.00163941	0.309	0.606457	0.298852	-8.05661	19	23	7	3UTR		0	0
hsa-miR-129-2-3p	NM_003897	IER3	AAGCCCTTACCCCAAAAAGCAT#GGGTGGGGGA#...(((((((((..........#))))))))).	960	970	0.923077	-17	0	0.000708901	0.397	1.44402	1.36079	-9.62901	9	10	9	3UTR		0	0
hsa-miR-134-3p	NM_003897	IER3	CCTGTGGGCCACCTAGTCACCAA#TGGGACTGGTGGAAGCAGGA#(((((...(((((.((((.(((.#))))))))))))..))))).	896	916	0.923077	-25.9	0	0.00023478	0.5	0.785992	0.796098	-10.5527	17	20	12	3UTR		0	0
hsa-miR-138-1-3p	NM_003897	IER3	GCTACTTCACAACACCAGGGCC#GCCTTTAGGGTGGCTGCGAGGTAGA#.(((((((.((.(((((((((.#)))))...))))..)).))))))).	1122	1147	0.846154	-22.6	1	0.000487516	0.412	0.784308	0.999488	-8.19652	18	25	7	3UTR		0	0
hsa-miR-149-5p	NM_003897	IER3	TCTGGCTCCGTGTCTTCACTCCC#GGGGGAGGACGTCCCGGCTGGGA#(((((((..((((((((.((((.#))))))))))).)..))))))).	964	987	0.846154	-21.9	1	1.36683e-09	0.368	1.37665	1.43785	-7.3076	19	23	11	3UTR		0	0
hsa-miR-149-3p	NM_003897	IER3	AGGGAGGGACGGGGGCTGTGC#GCAGCGGCCCCTGCCGGGCGCCCC#.(((..((.((((((((((((#))).))))))))))).....))).	161	185	0.846154	-28.5	0	3.88705e-08	0.191	0.0901417	0.183859	-10.8697	17	24	11	CDS		0	0
hsa-miR-150-5p	NM_003897	IER3	TCTCCCAACCCTTGTACCAGTG#CATCTTCTTGAAGTCGCCTTTAGGGTGGCTGCGAGGTAGAGGGTTGGGGGT#.((((((((((((.((((.((.#.))..)))))))))))))))).	1107	1158	1	-27.3	1	0.0163539	0.353	1.0117	0.965379	-4.65016	18	22	16	3UTR		0	0
hsa-miR-185-5p	NM_003897	IER3	TGGAGAGAAAGGCAGTTCCTGA#TCTGGACCTCAGCACTTTCCTCCAG#(((((.(((((((((.(((.((#)).))).))..)).)))))))))).	454	479	0.846154	-19.6	0	0.0592191	0.397	2.63417	0.954236	-6.07158	19	25	10	CDS		0	0
hsa-miR-185-3p	NM_003897	IER3	AGGGGCTGGCTTTCCTCTGGTC#GACCGAGGCGCACAGAGACCGAGGCGCATAGAGACCGAGGCACAGCCCA#..(((((((((((((((.((((#.))))))))............))))).)))))).	653	702	0.846154	-27.3	1	0.000285057	0.324	0.624291	0.0756226	-4.957	19	34	8	3UTR		0	0
hsa-miR-186-5p	NM_003897	IER3	CAAAGAATTCTCCTTTTGGGCT#GGCCCGGTGGGAAGGAGAGCGTCGTTAATTTATTTCTTA#..((((((((((((((((((((#))))))....)))))))))..............))))).	712	751	0.846154	-19.9	1	0.381795	0.647	0.345038	0.706405	-4.957	20	39	9	3UTR		0	0
hsa-miR-193a-5p	NM_003897	IER3	TGGGTCTTTGCGGGCGAGATGA#TCTCCCGGAGCCCGCAGCGGCCCC#.(((((.((((((((((((...#)))).....)))))))).))))).	148	172	0.846154	-27.8	0	7.76376e-06	0.206	-0.021407	0.1753	-5.33701	17	24	8	CDS		0	0
hsa-miR-193a-3p	NM_003897	IER3	AACTGGCCTACAAAGTCCCAGT#ACTGGGACTTCCGAGGCA#.....((((...((((((((((#))))))))))...)))).	585	603	0.807692	-23.6	0	2.20279e-05	0.426	0.118235	0.126914	-21.0797	14	18	10	3UTR		0	0
hsa-miR-320a-5p	NM_003897	IER3	GCCTTCTCTTCCCGGTTCTTCC#GGGAGGACTCGGGTGGGGGAGGACG#(((((((((.((((((((((((#)))))))).)))).)))))))).).	950	975	1	-32.1	1	1.01798e-05	0.368	1.58828	1.21425	-5.18008	21	25	8	3UTR		0	0
hsa-miR-320a-3p	NM_003897	IER3	AAAAGCTGGGTTGAGAGGGCGA#TGGCCTTACACTCCGCTCGGCTC#...((((((((.((((((((.(#).)))))...))).)))))))).	3	26	0.884615	-21.1	0	0.0617403	0.382	0	0	-9.86134	17	23	8	5UTR		0	0
hsa-miR-200c-3p	NM_003897	IER3	TAATACTGCCGGGTAATGATGGA#TCCAGCAACACCCGGCC#.......(((((((..((.((((#)))).))..))))))).	474	491	0.846154	-20	0	0.113332	0.368	-0.0469818	0.860079	-18.0787	13	17	7	CDS		0	0
hsa-miR-181b-2-3p	NM_003897	IER3	CTCACTGATCAATGAATGCA#GTATTTATTGAGCTTTGTGGGA#(((((...(((((((((((.#))))))))))).....))))).	879	901	0.846154	-18.3	0	0.010825	0.515	0.146539	0.683666	-9.69585	16	22	11	3UTR		0	0
hsa-miR-128-2-5p	NM_003897	IER3	GGGGGCCGATACACTGTACGAGA#AGGGTGTGCCGGCGCCCCT#((((((((.((((((.(......#).)))))).)))).)))).	336	355	0.846154	-24.9	1	8.81912e-07	0.324	0.748908	0.0421481	-5.22701	15	19	6	CDS		0	0
hsa-miR-106b-5p	NM_003897	IER3	TAAAGTGCTGACAGTGCAGAT#ATCTGACTTCGGAGCCCTCGGACTACGCTCTGGACCTCAGCACTTTC#.((((((((((..((.((((.#.)))).)).)))))))))).	426	473	1	-21.6	1	0.00346931	0.382	0.612798	1.63902	-8.66231	16	20	10	CDS	MIRT440468	0	0
hsa-miR-30c-1-3p	NM_003897	IER3	CTGGGAGAGGGTTGTTTACTCC#GGTCCTGAGATCTTCACCTTCGACCCTCTCCCGGA#((((((((((((((........#.)))))))))))))).	122	157	1	-28.3	1	0.00213681	0.265	0.105191	0.0830446	-4.90607	14	16	14	CDS		0	0
hsa-miR-219a-2-3p	NM_003897	IER3	AGAATTGTGGCTGGACATCTGT#CCGGCCGCCTTCTA#((((..((((((((........#)))))))).)))).	485	499	0.846154	-17	0	0.210693	0.412	0.186713	0.760216	-10.9261	12	14	8	CDS		0	0
hsa-miR-34b-5p	NM_003897	IER3	TAGGCAGTGTCATTAGCTGATTG#GGTTGGTGGGCTGTCA#..((((((.(((((((((.....#))))))))))))))).	1155	1171	0.923077	-16.7	1	2.57897e-05	0.382	0.455853	0.937587	-6.01339	15	16	15	3UTR		0	0
hsa-miR-34b-3p	NM_003897	IER3	CAATCACTAACTCCACTGCCAT#GGTTGGGGGTTGGTGGGCTGT#((.(((((((((((.(.(((..#))).))))))))))))..)).	1148	1169	0.846154	-20.8	0	0.00245881	0.368	0.651853	0.93127	-6.23056	17	21	12	3UTR		0	0
hsa-miR-299-5p	NM_003897	IER3	TGGTTTACCGTCCCACATACAT#TGTAAATGCAGGTCTCTTGGTATTTATTGAGCTTTGTGGGACTGGTGGAAGCAG#((.((((((((((((((.....#.)))))))).))))))..)).	860	914	1	-21.2	0	0.000320533	0.5	0.536703	0.491646	-5.49511	16	21	8	3UTR		0	0
hsa-miR-299-3p	NM_003897	IER3	TATGTGGGATGGTAAACCGCTT#ACCATCCTGCAG#..(((((((((((.........#))))))))))).	62	74	0.846154	-17.2	1	0.0081596	0.279	0.293925	0.924753	-6.78234	11	12	11	CDS		0	0
hsa-miR-99b-3p	NM_003897	IER3	CAAGCTCGTGTCTGTGGGTCCG#GGACCCCGGCGGGGCTC#..(((((.((.(((.((((((.#)))))))))))))))).	104	121	1	-23.7	0	5.11992e-08	0.265	-0.0415462	0.0706805	-10.8309	16	17	16	CDS		0	0
hsa-miR-296-5p	NM_003897	IER3	AGGGCCCCCCCTCAATCCTGT#GCGAGGTAGAGGGTTGGGGGTTGGTGGGCTGTC#(.(((((((((((((((((.(#.).)))))))))))...).))))).).	1137	1170	0.846154	-26.5	1	4.98647e-05	0.382	0.609853	1.24078	-5.10125	19	27	11	3UTR		0	0
hsa-miR-130b-5p	NM_003897	IER3	ACTCTTTCCCTGTTGCACTAC#TAGGCCCGGTGGGAAGGAGA#.(((((((((....((.(((.#))))).....))))))))).	710	730	0.846154	-18	1	8.10326e-07	0.441	-0.566007	0.769569	-12.1109	14	20	9	3UTR		0	0
hsa-miR-363-5p	NM_003897	IER3	CGGGTGGATCACGATGCAATTT#GCGGAGACGCCACCCGG#(((((((.......(((.....#)))......))))))).	624	641	0.923077	-18	1	4.51172e-05	0.382	0.999668	0.547302	-16.8677	10	17	7	3UTR		0	0
hsa-miR-365b-5p	NM_003897	IER3	AGGGACTTTCAGGGGCAGCTGT#GCAGCGGCCCCTGCCGGGCGCCCC#.(((.((..(((((((.(((((#))))).)))))))..))...))).	161	185	0.923077	-28	0	3.88705e-08	0.191	0.289974	0.160082	-11.2824	17	24	7	CDS		0	0
hsa-miR-302c-3p	NM_003897	IER3	TAAGTGCTTCCATGTTTCAGTGG#TGGGACTGGTGGAAGCAG#....(((((((((((((((....#))))))..))))))))).	896	914	0.923077	-18.5	0	0.000320533	0.5	0.487559	0.76578	-9.54656	15	18	9	3UTR		0	0
hsa-miR-370-5p	NM_003897	IER3	CAGGTCACGTCTCTGCAGTTAC#AACTCAGAACACTACAGCGGAGACGCCACCC#..(((..(((((((((.((...#.)).)))))))))..))).	608	639	0.846154	-20.2	0	0.000157351	0.368	1.44455	0.226756	-8.40165	14	19	9	3UTR		0	0
hsa-miR-370-3p	NM_003897	IER3	GCCTGCTGGGGTGGAACCTGGT#CAGGCCCCGACCCCGGCCCCCTCCACCATCCCGGGACCCCGGCGGGGCT#.(((((((((((....(((((.#.)))))))))))))))).	71	120	1	-30.1	1	9.63042e-09	0.265	-0.404688	0.768775	-6.90779	16	18	16	CDS		0	0
hsa-miR-373-5p	NM_003897	IER3	ACTCAAAATGGGGGCGCTTTCC#GGAGACGCCACCCGGTGCTTGAGG#.(((((..((((((((.(((((#))))))))).))))....))))).	626	650	1	-24	0	0.000167625	0.324	0.93871	0.533197	-7.65065	18	24	9	3UTR		0	0
hsa-miR-375-5p	NM_003897	IER3	GCGACGAGCCCCTCGCACAAACC#GGTGGCTGCGAGGTAGAGGGTTGGGGGTTGGTGGG#.(.((.(((((((((((...(((#)))...)))))............)))))).)).).	1130	1165	0.846154	-23.1	0	0.0326419	0.368	0.545198	1.2193	-7.25182	17	35	6	3UTR		0	0
hsa-miR-377-5p	NM_003897	IER3	AGAGGTTGCCCTTGGTGAATTC#GAAGTCGCCTTTAGGGTGGCTGCG#.(.(((((((((.(((((.(((#))).)))))...))))))))).).	1116	1140	0.846154	-20.3	0	4.06116e-05	0.426	0.366019	1.07781	-6.63999	18	24	9	3UTR		0	0
hsa-miR-378a-5p	NM_003897	IER3	CTCCTGACTCCAGGTCCTGTGT#GGGACTGGTGGAAGCAGGAC#.(((((..((((((((((....#))))))..))))..))))).	897	917	0.846154	-21.7	0	0.00012909	0.5	0.523228	0.83147	-7.65065	15	20	6	3UTR		0	0
hsa-miR-381-5p	NM_003897	IER3	AGCGAGGTTGCCCTTTGTATAT#GTGGGAAGGAGAGCGTCGTTA#(((((.(((..(((((.(((..#))).)))))..))).))))).	718	739	0.923077	-19.1	0	0.0227688	0.544	-0.164001	0.725354	-9.90581	16	21	5	3UTR		0	0
hsa-miR-340-3p	NM_003897	IER3	TCCGTCTCAGTTACTTTATAGC#GGTGCTTGAGGCGGGA#((((((((((.((((.......#)))).)))))))))).	639	655	1	-17.6	1	5.63584e-06	0.324	0.927481	0.320953	-6.9954	14	16	10	3UTR		0	0
hsa-miR-330-5p	NM_003897	IER3	TCTCTGGGCCTGTGTCTTAGGC#GCATAGAGACCGAGGCACAGCCCAGCTGGGGCTAGGCCCGGTGGG#((.(((((((((.(((((((..#.)))))))))))))))).)).	678	723	1	-27.1	0	3.91947e-05	0.441	0.186351	0.372897	-6.78424	18	21	16	3UTR		0	0
hsa-miR-330-3p	NM_003897	IER3	GCAAAGCACACGGCCTGCAGAGA#CTTTGTGGGACTGGTGGAAGCA#((....(((.((((((((((((.#))))))))).))))))...)).	891	913	0.846154	-21	0	0.000333222	0.5	0.173394	0.799888	-15.7896	17	22	9	3UTR		0	0
hsa-miR-328-3p	NM_003897	IER3	CTGGCCCTCTCTGCCCTTCCGT#CGGTGGGAAGGAGAGCGTCGT#.((((.((((((..(((.(((.#))).)))..)))))).)))).	716	737	1	-22.7	0	0.0290526	0.515	-0.0663063	0.706405	-7.84025	16	21	6	3UTR		0	0
hsa-miR-323a-5p	NM_003897	IER3	AGGTGGTCCGTGGCGCGTTCGC#GTGGGCTGTCACGGAGCGACTGTCGAGATCGCCTA#(((((((((((((((.((((((#))))))))))))))).............)))))).	1160	1195	0.871795	-25.2	1	0.000163034	0.529	0.826417	0.100844	-4.17062	21	35	15	3UTR		0	0
hsa-miR-326	NM_003897	IER3	CCTCTGGGCCCTTCCTCCAG#CTGGGGCTAGGCCCGGTGGG#((.(((((.(((..((((((#))))))..)))))))).)).	703	723	0.846154	-25.8	0	3.91947e-05	0.441	-0.487402	0.626818	-8.69747	16	20	8	3UTR		0	0
hsa-miR-151a-5p	NM_003897	IER3	TCGAGGAGCTCACAGTCTAGT#CTGACTTCGGAGCCCTCGGA#((((((.((((..((((.((.#))))))...)))))))))).	428	448	0.846154	-20.2	0	8.02191e-06	0.412	0.909536	1.73127	-10.1172	16	20	10	CDS		0	0
hsa-miR-151a-3p	NM_003897	IER3	CTAGACTGAAGCTCCTTGAGG#CCTCGAGCCCTTTAATCTGACTTCGGAGCCCTCGGACTACGCTCTGGA#(((((((((.(((((((((((#))))))..................)))))..)))).......))))).	412	460	0.846154	-18.1	1	5.77131e-05	0.426	1.61793	0.862933	-5.18008	20	48	6	CDS		0	0
hsa-miR-331-5p	NM_003897	IER3	CTAGGTATGGTCCCAGGGATCC#GGAGCCCTCGGACTACGCTCTGGA#((((((.((((((.((((.(((#))).)))).)))))).)).)))).	436	460	1	-25.3	0	5.77131e-05	0.426	1.36606	1.66374	-6.3381	19	24	6	CDS		0	0
hsa-miR-331-3p	NM_003897	IER3	GCCCCTGGGCCTATCCTAGAA#CTGGGGCTAGGCCCGGTGGGA#.((((((((((((((((((..#)))))).))))))))).))).	703	724	0.923077	-32.2	1	0.000195701	0.441	-0.573305	0.930007	-3.79332	18	21	9	3UTR		0	0
hsa-miR-324-5p	NM_003897	IER3	CGCATCCCCTAGGGCATTGGTG#GCTAGGCCCGGTGGGAAGGAGAGCGT#(((.(((((((((((.(((((.#)))))))))..))))..)))..))).	708	734	0.846154	-21.1	0	5.50716e-05	0.485	-0.561514	0.802414	-7.20265	19	26	9	3UTR		0	0
hsa-miR-324-3p	NM_003897	IER3	CCCACTGCCCCAGGTGCTGCTGG#CCGAGGCACAGCCCAGCTGGGGCTAGGCCCGGTGGGA#(((((((((((((.((..((((.#.)))).)).))))))).......)))))).	687	724	0.846154	-32.8	1	0.000195701	0.441	-0.381286	0.93506	-4.79441	19	30	7	3UTR		0	0
hsa-miR-339-5p	NM_003897	IER3	TCCCTGTCCTCCAGGAGCTCACG#TGAGCTTTGTGGGACTGGTGGAAGCAGGA#..(((((((.(((((((((((..#))))))).......)))).))..))))).	887	916	0.923077	-23.3	1	0.00023478	0.5	0.113361	0.788519	-6.19951	18	29	7	3UTR		0	0
hsa-miR-325	NM_003897	IER3	CCTAGTAGGTGTCCAGTAAGTGT#TATTTATTGAGCTTTGTGGGACTGGTGGAAGCAGGACACCTGGAACTGCGGC#((((((((((((((.((......#.)).))))))))...)))).)).	880	932	0.923077	-18.7	1	2.14801e-05	0.441	0.191966	0.74683	-4.67302	16	23	8	3UTR		0	0
hsa-miR-345-5p	NM_003897	IER3	GCTGACTCCTAGTCCAGGGCTC#GAGCCCTTTAATCTGACTTCGGAGCCCTCGGACTACGCTCTGGACCTCAGCA#(((((.((((((((((((((((#.))))))).))))))......)))..))))).	416	468	0.846154	-30.9	0	0.000450088	0.368	1.32305	1.01891	-5.83853	21	32	7	CDS		0	0
hsa-miR-346	NM_003897	IER3	TGTCTGCCCGCATGCCTGCCTCT#GGGTGGCTGCGAGGTAGAGGG#(.((((((((((.(((.((((..#))))))))))).)))))).).	1129	1150	1	-25.7	1	0.000555601	0.397	0.844792	1.04876	-6.39038	18	21	11	3UTR		0	0
hsa-miR-196b-3p	NM_003897	IER3	TCGACAGCACGACACTGCCTTC#GAGGTAGAGGGTTGGGGGTTGGTGGGCTGTCACGGAGCGACTGTCGAG#..((((((.(.((.(.((((((#.)))))).))).))))))).	1139	1187	0.923077	-21	1	1.43829e-05	0.456	1.09592	1.05128	-9.92805	16	20	7	3UTR	MIRT738657	0	0
hsa-miR-422a	NM_003897	IER3	ACTGGACTTAGGGTCAGAAGGC#CCTTCGACCCTCTCCCGGA#.((((....((((((.(((((.#)))))))))))...)))).	138	157	0.923077	-21.4	0	0.00213681	0.265	0.732001	0.142012	-10.841	15	19	11	CDS		0	0
hsa-miR-423-5p	NM_003897	IER3	TGAGGGGCAGAGAGCGAGACTTT#AGTCGAGGAACCGAACCCAGCCAAAAGGCTTCTCTTTCTGCTGCTCAC#((((.(((((((((.(((.((((#.)))).))).))))))))).)))).	256	304	0.923077	-25.2	0	0.104619	0.456	-0.113407	-0.074835	-8.79206	20	25	9	CDS		0	0
hsa-miR-423-3p	NM_003897	IER3	AGCTCGGTCTGAGGCCCCTCAGT#GCTTGAGGCGGGACCGAGGCGCACAGAGACCGAGG#..((((((((..(((.((((.((#.)).)))).)).)..)))))))).	642	677	0.923077	-25.6	1	0.000701506	0.309	0.826417	0.329617	-11.3616	17	24	8	3UTR		0	0
hsa-miR-425-5p	NM_003897	IER3	AATGACACGATCACTCCCGTTGA#CGGCTGGGATGAAGTCTGGTGGTGGGTCGTA#.(((((.(.(((((((((((((.#)))).)))).........))))).)))))).	978	1009	0.846154	-19.7	0	0.00907133	0.412	1.38007	1.10939	-6.3934	19	31	6	3UTR		0	0
hsa-miR-425-3p	NM_003897	IER3	ATCGGGAATGTCGTGTCCGCCC#GGGAGGACTCGGGTGGGGGAGGACGTCCCGGC#.(((((.(((((.(.(((((((#.))))))).)..)))))))))).	950	982	1	-26.9	0	2.2044e-09	0.368	0.811979	1.25467	-7.36159	18	23	10	3UTR		0	0
hsa-miR-18b-5p	NM_003897	IER3	TAAGGTGCATCTAGTGCAGTTAG#TGGCTGAAGAGGGTGTGCCG#...(((((((((..(.((((((.#)))))).)..))))))))).	327	347	0.846154	-19	0	2.87941e-07	0.353	-0.147223	-0.0681777	-8.89356	16	20	9	CDS		0	0
hsa-miR-450a-1-3p	NM_003897	IER3	ATTGGGAACATTTTGCATGTAT#GTACGTAATATTTATTTTAACTTATGCAAGGGTGTGAGATGTTCCCC#...(((((((((((((((.(..#.).))))))))))))))).	809	856	0.923077	-22.1	0	0.00266235	0.618	0.361528	0.633135	-6.51454	16	19	15	3UTR		0	0
hsa-miR-431-3p	NM_003897	IER3	CAGGTCGTCTTGCAGGGCTTCT#GGAGCCCGCAGCGGCCC#..((((((..(((.(((((((.#)))))))))))))))).	154	171	0.923077	-25.5	1	1.27458e-06	0.221	-0.10133	0.19337	-8.11274	16	17	16	CDS		0	0
hsa-miR-329-5p	NM_003897	IER3	GAGGTTTTCTGGGTTTCTGTTTC#GAGGCGCACAGAGACCGAGGCGCATAGAGACCG#..((((((((.(((((((((...#.))))))))).)).......)))))).	657	690	0.846154	-20.7	1	0.00133906	0.279	0.635519	0.258799	-7.78178	17	27	9	3UTR		0	0
hsa-miR-409-5p	NM_003897	IER3	AGGTTACCCGAGCAACTTTGCAT#GCAAAGTAGGAGAAGAAATGGGGAGGACTCGGGTGGG#...(((((((((...((((.(((#.))).))))..))))))))).	930	967	0.923077	-20.3	0	0.00109551	0.382	1.10715	1.15108	-9.39596	16	21	9	3UTR		0	0
hsa-miR-409-3p	NM_003897	IER3	GAATGTTGCTCGGTGAACCCCT#AGAGGGTTGGGGGTTGGTGGGCTGTCACGGAGCGACTGTCG#((..(((((((.((((((((((#.))))))..........)))).)))))))..)).	1144	1185	0.923077	-28.3	0	3.89672e-06	0.441	0.391846	1.01338	-11.8739	19	34	7	3UTR		0	0
hsa-miR-412-5p	NM_003897	IER3	TGGTCGACCAGTTGGAAAGTAAT#ACAGCCCAGCTGGGGCTAGGCCC#.((((..((((((((...((...#))...)))))))).....)))).	694	717	0.846154	-18.5	0	5.86827e-09	0.412	-0.323175	0.66598	-7.47102	14	23	8	3UTR		0	0
hsa-miR-412-3p	NM_003897	IER3	ACTTCACCTGGTCCACTAGCCGT#ATGGGGAGGACTCGGGTGGGGG#.(((((((((((((.((..((((#)))))).)))).))))))))).	947	969	0.923077	-23.6	1	0.000802769	0.397	1.02132	1.37974	-4.52877	19	22	9	3UTR		0	0
hsa-miR-410-5p	NM_003897	IER3	AGGTTGTCTGTGATGAGTTCG#ACTCTCGCAGCTGCCA#.(((.(.((((((.((((...#))))))))))).))).	36	52	0.923077	-16.8	0	0.0217168	0.338	1.41678	0.495497	-10.3129	14	16	11	CDS		0	0
hsa-miR-483-3p	NM_003897	IER3	TCACTCCTCTCCTCCCGTCTT#GAGAAGAAATGGGGAGGACTCGGGTGGGGGAGGACGTC#..(((((((((((((((((((#.)))))..))).))))))))).)).	939	977	1	-24.4	1	9.48051e-06	0.353	1.41961	1.11192	-4.957	19	25	9	3UTR		0	0
hsa-miR-484	NM_003897	IER3	TCAGGCTCAGTCCCCTCCCGAT#ATGGGGAGGACTCGGGTGGGGGAGGACGTCCCGGCTGGGATGAAGTCTGGT#(((((((((((((((.(((((.#.))))).))))............))))......))))))).	947	998	0.923077	-25.7	1	0.00162545	0.368	1.13267	1.39616	-4.17062	20	41	7	3UTR		0	0
hsa-miR-485-5p	NM_003897	IER3	AGAGGCTGGCCGTGATGAATTC#CACCCGGCCGCCTTC#.(((((.(((((.(.((.....#)).))))))))))).	482	497	0.846154	-18.7	0	0.200482	0.412	0.239973	0.8344	-7.36159	13	15	11	CDS		0	0
hsa-miR-485-3p	NM_003897	IER3	GTCATACACGGCTCTCCTCTCT#AGAGGGTTGGGGGTTGGTGGGCT#(((.(((.((((((((((((((#))))))..)))))))))))))).	1144	1167	0.846154	-20.6	0	0.0142444	0.353	0.428481	1.18645	-9.28323	20	23	14	3UTR		0	0
hsa-miR-490-3p	NM_003897	IER3	CAACCTGGAGGACTCCATGCTG#GTCCTCCTAGGTG#..(((((((((((.........#))))))).)))).	786	799	1	-19.3	1	0.000409263	0.735	1.7023	0.736724	-6.78234	11	13	7	3UTR		0	0
hsa-miR-491-5p	NM_003897	IER3	AGTGGGGAACCCTTCCATGAGG#CTTATGCAAGGGTGTGAGATGTTCCCCCTG#((.(((((((((((.((((((.#)))))).)))))).........))))))).	829	859	0.846154	-23.7	0	0.000193374	0.618	0.0431805	0.649557	-6.23056	19	30	7	3UTR		0	0
hsa-miR-511-5p	NM_003897	IER3	GTGTCTTTTGCTCTGCAGTCA#GACTGGTGGAAGCAGGACACC#((((((..((((((((((((.#))))).)))).))))))))).	899	920	0.923077	-21.1	0	0.000117243	0.529	0.63151	0.803678	-7.7949	18	21	9	3UTR		0	0
hsa-miR-146b-3p	NM_003897	IER3	GCCCTGTGGACTCAGTTCTGGT#CCGGAGCCCGCAGCGGCC#(((((((((.....(((((((.#))))))))))))).))).	152	170	0.846154	-23.2	1	4.58437e-06	0.235	-0.117634	0.196224	-13.4976	16	18	13	CDS		0	0
hsa-miR-492	NM_003897	IER3	AGGACCTGCGGGACAAGATTCTT#TCCTGCAGGCCC#.((.(((((((((..........#))))))))))).	66	78	1	-19.9	0	0.024417	0.265	0.23321	0.897172	-8.65069	11	12	11	CDS		0	0
hsa-miR-493-3p	NM_003897	IER3	TGAAGGTCTACTGTGTGCCAGG#CCGGTGCTTGAGGCGGGACCGAGGCGCACAGAGACCG#....(((((.(((((((((.((#.))..)))))))))))))).	637	674	0.923077	-27.7	0	0.000124306	0.309	0.624292	0.337762	-10.7891	16	20	14	3UTR		0	0
hsa-miR-432-5p	NM_003897	IER3	TCTTGGAGTAGGTCATTGGGTGG#CCACCCGGTGCTTGAGGCGGGAC#(((((...((((.((((((((((#))))))))))))))...))))).	633	656	0.923077	-24.3	0	8.47961e-05	0.324	0.472697	0.50435	-10.985	19	23	14	3UTR		0	0
hsa-miR-432-3p	NM_003897	IER3	CTGGATGGCTCCTCCATGTCT#GGGTGGGGGAGGACGTCCCGG#(.(((((.(((((((((.(..#).)))))))))..))))).).	960	981	0.846154	-22.6	0	5.93834e-09	0.382	0.747813	1.38732	-7.41489	16	21	9	3UTR		0	0
hsa-miR-494-5p	NM_003897	IER3	AGGTTGTCCGTGTTGTCTTCTCT#GGAGAAGAAATGGGGAGGACTC#.((((.(((.((((.((((((((#)))))))))))).))).)))).	938	960	0.846154	-22.5	0	0.00242893	0.368	1.00328	1.0715	-7.67224	19	22	12	3UTR		0	0
hsa-miR-181d-3p	NM_003897	IER3	CCACCGGGGGATGAATGTCAC#TGACTTCGGAGCCCTCGGACTACGCTCTGGA#((((((((((.((((.((((.#))))))))...))))))).........))).	429	460	0.846154	-19.7	1	5.77131e-05	0.426	1.29397	1.42597	-6.9954	18	31	8	CDS		0	0
hsa-miR-512-5p	NM_003897	IER3	CACTCAGCCTTGAGGGCACTTTC#GAAGTCGCCTTTAGGGTGGCTGCGAGGTAGAGGGTTGGGG#..((((((((((((((((((((.#))))).)))))))))))..................)))).	1116	1156	0.923077	-21.3	1	0.012913	0.368	0.722762	1.0576	-4.957	20	40	11	3UTR		0	0
hsa-miR-498-5p	NM_003897	IER3	TTTCAAGCCAGGGGGCGTTTTTC#GAACACTACAGCGGAGACGCCACCCGGTGCTTGAGGC#(((((((((.((((((((((((.#.))))))))).))).).)))))))).	614	651	0.923077	-28.1	1	1.2181e-05	0.309	1.20735	0.339813	-5.18008	21	26	9	3UTR		0	0
hsa-miR-498-3p	NM_003897	IER3	AAAGCACCTCCAGAGCTTGAAGC#TAAGTTTAGGAGGTGACTG#..(((((((((.(((((((....#))))))).))))))).)).	1007	1026	0.876923	-20.1	1	0.0001826	0.471	1.7663	0.803679	-8.3038	16	19	7	3UTR		0	0
hsa-miR-520e-3p	NM_003897	IER3	AAAGTGCTTCCTTTTTGAGGG#CCCTCGGACTACGCTCTGGACCTCAGCACTTTC#(((((((((((..((((((((#)))))))).........)))....)))))))).	440	473	0.846154	-18.9	1	0.00346931	0.382	2.8675	1.05125	-8.57351	19	33	8	CDS		0	0
hsa-miR-520f-3p	NM_003897	IER3	AAGTGCTTCCTTTTAGAGGGTT#AGCCCTCGGACTACGCTCTGGACCTCAGCACTTT#((((((((((.....(((((((#)))))))............)))....))))))).	438	472	0.923077	-18.6	1	0.00139845	0.382	2.83344	1.095	-12.9906	17	34	7	CDS		0	0
hsa-miR-525-5p	NM_003897	IER3	CTCCAGAGGGATGCACTTTCT#GAGAGCGTATCCCCAACTGGGA#.(((((.(((((((.(((((.#))))).)))))))...))))).	570	592	0.923077	-24.7	0	6.26359e-05	0.426	-0.00350427	0.0398971	-6.07246	17	22	7	3UTR		0	0
hsa-miR-525-3p	NM_003897	IER3	GAAGGCGCTTCCCTTTAGAGCG#CGCTCTGGACCTCAGCACTTTCCTCCAGCAACACCCGGCCGCCTTCT#(((((((...((.(((((((((#)))))))))...........................)).))))))).	451	498	0.846154	-20.5	1	0.20427	0.412	1.89866	1.41551	-9.83924	18	47	9	CDS		0	0
hsa-miR-523-3p	NM_003897	IER3	GAACGCGCTTCCCTATAGAGGGT#ACTCGGGTGGGGGAGGACGTC#..(((..(((((((((...((((#))))..)))))))))..))).	956	977	0.923077	-20.7	0	9.48051e-06	0.353	0.747813	1.38732	-8.40165	16	21	9	3UTR		0	0
hsa-miR-520b-5p	NM_003897	IER3	CCTCTACAGGGAAGCGCTTTC#GAGAGCGTATCCCCAACTGGGA#(((.....((((.((((((((#)))))))).)))).....))).	570	592	0.846154	-21	0	6.26359e-05	0.426	-0.460024	0.0341009	-18.136	15	22	8	3UTR		0	0
hsa-miR-518b	NM_003897	IER3	CAAAGCGCTCCCCTTTAGAGGT#GCCTTTAGGGTGGCTGCGA#.....(((..((((((((((((#)))))))))).))..))).	1122	1141	0.923077	-19.3	0	0.000536702	0.412	0.670936	1.02349	-15.9645	15	19	10	3UTR		0	0
hsa-miR-520c-3p	NM_003897	IER3	AAAGTGCTTCCTTTTAGAGGGT#ACGCTCTGGACCTCAGCACTTTC#((((((((....(((((((.((#)).)))))))....)))))))).	450	473	0.903846	-18.8	1	0.00346931	0.382	2.75464	0.892416	-12.408	17	23	8	CDS		0	0
hsa-miR-518c-5p	NM_003897	IER3	TCTCTGGAGGGAAGCACTTTCTG#TAGGAGGTGACTGCATCCTCCAGC#...((((((((.(((((((((((#))))))))).))...)))))))).	1013	1037	0.923077	-23.6	0	0.000337403	0.471	1.67703	0.740514	-9.86134	19	24	9	3UTR		0	0
hsa-miR-524-3p	NM_003897	IER3	GAAGGCGCTTCCCTTTGGAGT#CTCCAGAGGACGCCCCTAACGCCGCATCCCTGGCGCCC#...((((((..(((((((((.#)))))))))......................)))))).	357	395	0.923077	-22.7	0	3.14025e-06	0.279	0.0218579	0.54432	-10.5818	15	38	9	CDS		0	0
hsa-miR-519d-5p	NM_003897	IER3	CCTCCAAAGGGAAGCGCTTTCTGTT#GCGCGAGAGCGTATCCCCAACTGGGA#..((((..((((.(((((((((((.#))).)))))))).))))....)))).	566	592	0.846154	-23	0	6.26359e-05	0.426	-0.434661	0.0559758	-10.1035	19	26	8	3UTR		0	0
hsa-miR-516b-5p	NM_003897	IER3	ATCTGGAGGTAAGAAGCACTTT#TGCCTCCAGAG#.((((((((((...........#)))))))))).	354	365	0.846154	-17.7	1	1.83504e-05	0.279	0.848665	0.433994	-10.2546	10	11	10	CDS		0	0
hsa-miR-518a-3p	NM_003897	IER3	GAAAGCGCTTCCCTTTGCTGGA#CCAGCTGGGGCTAGGCCCGGTGGGAAGGAGAGCGTC#....((((((.((((((((((.#.)))))..))))).)))))).	699	735	0.846154	-21.2	0	0.0022972	0.5	-0.276854	0.791045	-12.3713	16	21	6	3UTR		0	0
hsa-miR-519a-2-5p	NM_003897	IER3	CCTCTACAGGGAAGCGCTTTC#GAGAGCGTATCCCCAACTGGGA#(((.....((((.((((((((#)))))))).)))).....))).	570	592	0.846154	-21	0	6.26359e-05	0.426	-0.460024	0.0341009	-18.136	15	22	8	3UTR		0	0
hsa-miR-500a-5p	NM_003897	IER3	TAATCCTTGCTACCTGGGTGAGA#TCGCCTTTAGGGTGGCTGCGAGGTAGAGGGTTGG#(((((((((((((((((((((..#))))))...))))))).........)))))))).	1120	1154	0.846154	-24.3	1	0.0143045	0.382	0.654916	1.0816	-3.93757	21	34	8	3UTR		0	0
hsa-miR-500a-3p	NM_003897	IER3	ATGCACCTGGGCAAGGATTCTG#GTCCTCCTAGGTGA#...((((((((..(((((....#))))))))))))).	786	800	0.923077	-18.8	0	0.000353653	0.735	1.69809	0.74683	-11.1505	13	14	13	3UTR		0	0
hsa-miR-501-5p	NM_003897	IER3	AATCCTTTGTCCCTGGGTGAGA#ACTCGGGTGGGGGAGGAC#..((((((.(((((((((....#))))))).)).)))))).	956	974	0.846154	-20.1	1	1.62946e-05	0.368	1.20035	1.29131	-6.01339	15	18	7	3UTR		0	0
hsa-miR-502-5p	NM_003897	IER3	ATCCTTGCTATCTGGGTGCTA#AGCTGGGGCTAGGCCCGGTGGGAAGGAG#.(((((.(((.(((((((((.#.)))...))))))))).))))).	701	729	0.923077	-22.8	0	1.56349e-06	0.441	-0.361073	0.826417	-8.16179	17	23	9	3UTR		0	0
hsa-miR-502-3p	NM_003897	IER3	AATGCACCTGGGCAAGGATTCA#GTCCTCCTAGGTGA#....((((((((..(((((...#))))))))))))).	786	800	0.923077	-18.8	0	0.000353653	0.735	1.69809	0.74683	-11.6925	13	14	13	3UTR		0	0
hsa-miR-450a-2-3p	NM_003897	IER3	ATTGGGGACATTTTGCATTCAT#GGGTGTGAGATGTTCCCC#...(((((((((((((((((..#))))))))))))))))).	838	856	0.923077	-24.1	0	0.00266235	0.618	0.249765	0.615448	-6.51454	17	18	17	3UTR		0	1
hsa-miR-503-5p	NM_003897	IER3	TAGCAGCGGGAACAGTTCTGCAG#TGTGAGATGTTCCCCCTGCTGT#((((((.(((((((.(((.(((.#)))))).))))))).)))))).	841	863	1	-24	0	0.00015156	0.574	0.364417	0.351421	-6.21671	19	22	7	3UTR		0	0
hsa-miR-503-3p	NM_003897	IER3	GGGGTATTGTTTCCGCTGCCAGG#CCTGGTGCGCGAGAGCGTATCCCC#(((((((..(((((((.((((((#))))))))).))))..))))))).	560	584	0.948718	-28.4	1	0.000449339	0.412	-0.393448	0.0517684	-7.3076	20	24	9	3UTR		0	0
hsa-miR-504-5p	NM_003897	IER3	AGACCCTGGTCTGCACTCTATC#ATGGGGAGGACTCGGGTG#..((((.(((((...((((((.#)))))).))))).)))).	947	965	0.846154	-17.4	0	0.00156298	0.382	1.48333	1.11445	-9.38211	15	18	6	3UTR		0	0
hsa-miR-504-3p	NM_003897	IER3	GGGAGTGCAGGGCAGGGTTTC#AACTGTGACTCCCCGCACTCCCC#((((((((.(((((.((((..#)))).))...))).)))))))).	498	521	1	-26	1	0.0542232	0.471	0.462527	0.651792	-5.72941	17	23	8	CDS		0	0
hsa-miR-505-5p	NM_003897	IER3	GGGAGCCAGGAAGTATTGATGT#GCATCCCTGGCGCCCA#(((.((((((.......(((((#))))))))))).))).	380	396	0.846154	-21.5	0	4.45418e-06	0.294	0.186712	0.963747	-16.2556	14	16	11	CDS		0	0
hsa-miR-506-5p	NM_003897	IER3	TATTCAGGAAGGTGTTACTTAA#CATCTTCTTGAAG#..((((((((((((........#)))))))))))).	1107	1120	0.846154	-15.3	1	0.00130823	0.485	1.13803	0.717775	-5.9255	12	13	12	3UTR		0	0
hsa-miR-508-5p	NM_003897	IER3	TACTCCAGAGGGCGTCACTCATG#GTGGGGGAGGACGTCCCGGCTGGGATGAAGTCTGGTGGTGG#((((((((((((((((.(((...#.))))))))))..............))))).)))).	962	1003	0.923077	-23	1	0.00331121	0.397	1.24045	1.35194	-3.93757	19	36	10	3UTR		0	0
hsa-miR-509-5p	NM_003897	IER3	TACTGCAGACAGTGGCAATCA#TGTCACTCTCGCAGC#..((((.((.(((((((....#))))))).)))))).	32	47	0.923077	-16.5	0	0.000507134	0.382	2.70301	0.260032	-7.74319	13	15	7	CDS		0	0
hsa-miR-510-5p	NM_003897	IER3	TACTCAGGAGAGTGGCAATCAC#TGTCACTCTCG#.......((((((((((.....#)))))))))).	32	43	0.846154	-17.2	0	0.000741045	0.368	2.91062	0.210576	-17.1102	10	11	10	CDS		0	0
hsa-miR-514a-5p	NM_003897	IER3	TACTCTGGAGAGTGACAATCATG#CATGTGTCACTCTCGCAGC#....(((((((((((((..((((#)))))))))))))).))).	28	47	0.820513	-22.1	0	0.000507134	0.382	2.21388	0.208674	-9.54656	17	19	14	5UTR		0	0
hsa-miR-532-3p	NM_003897	IER3	CCTCCCACACCCAAGGCTTGCA#TGCAGGTCTCTTGGTATTTATTGAGCTTTGTGGGACTGGT#(((((((((.((((((((((((#)))))))))..)))..............)))))))..)).	866	906	0.846154	-22.8	1	0.000778789	0.485	0.256133	0.561127	-5.18008	21	40	9	3UTR		0	0
hsa-miR-455-5p	NM_003897	IER3	TATGTGCCTTTGGACTACATCG#CGGTGCTTGAGGCGGGACCGAGGCGCACAGAGACCGAGGCGCATAG#((((((((.((((.((......#.)).)))))))))))).	638	684	0.846154	-17.5	1	0.0688961	0.309	0.876949	0.299287	-5.8508	14	17	12	3UTR		0	0
hsa-miR-455-3p	NM_003897	IER3	GCAGTCCATGGGCATATACAC#GCCCTCGGACTACGCT#(((((((..((((........#))))..)))))..)).	439	455	0.846154	-18.1	1	0.00189395	0.441	1.00253	1.5791	-9.13294	11	16	5	CDS	MIRT746182	0	0
hsa-miR-544a	NM_003897	IER3	ATTCTGCATTTTTAGCAAGTTC#TGCTGTAAATGCAGGT#..(((((((((.(((((.....#))))).))))))))).	857	873	0.846154	-17.4	1	3.50796e-06	0.515	0.399706	0.380477	-8.3038	14	16	9	3UTR		0	0
hsa-miR-551a	NM_003897	IER3	GCGACCCACTCTTGGTTTCCA#GGACTCGGGTGGGGGAGGACGTCCCGGCTGGGATGAAGTCTGGTGGTGGGTCGTA#(((((((((((((.(.(((((#.)))))).)))......)))))))))).	954	1009	0.923077	-22.8	1	0.00907133	0.412	0.884928	1.42269	-5.02746	19	28	10	3UTR	MIRT750871	0	0
hsa-miR-552-5p	NM_003897	IER3	GTTTAACCTTTTGCCTGTTGG#CCTTTAGGGTGGCTGCGAGGTAGAGGGTTGGGG#.(((((((((((((((((...#.)).))))))))))))))).	1123	1156	0.846154	-18.9	1	0.012913	0.368	0.832031	1.03739	-3.79332	17	20	15	3UTR		0	0
hsa-miR-554	NM_003897	IER3	GCTAGTCCTGACTCAGCCAGT#ATTGAGCTTTGTGGGACTGGTG#(((((((((.((..(((((((#)))).)))..))))))))))).	885	907	0.923077	-20.6	1	0.000893469	0.485	0.377247	0.815048	-7.32605	18	22	11	3UTR		0	0
hsa-miR-92b-3p	NM_003897	IER3	TATTGCACTCGTCCCGGCCTCC#GGACGTCCCGGCTGGGATGAAGTCTGGTGGTGG#(((((((((((((((((((...#.))))))))))).))...)))))).	970	1003	0.846154	-23.9	1	0.00331121	0.397	1.32294	1.27994	-3.93757	19	25	11	3UTR		0	0
hsa-miR-551b-3p	NM_003897	IER3	GCGACCCATACTTGGTTTCAG#CTGGGATGAAGTCTGGTGGTGGGTCGTA#(((((((((((((.(((((((#))))))).))))......))))))))).	981	1009	1	-25.1	1	0.00907133	0.412	1.58705	0.979275	-4.79441	20	28	9	3UTR	MIRT750872	0	0
hsa-miR-578	NM_003897	IER3	CTTCTTGTGCTCTAGGATTGT#ACAAAGAAACACCAGGCGTACCTGGTGCGCGAGAGC#.(((((((((.(((((..(((#.)))..))))).))))))))).	540	576	0.923077	-20.6	1	2.93123e-08	0.412	-0.00350397	-0.149971	-6.6181	17	22	9	3UTR		0	0
hsa-miR-579-5p	NM_003897	IER3	TCGCGGTTTGTGCCAGATGACG#GTGGTCCGGCGCCAGCTGCC#..((((((.(((((.(((.((.#)).))).))))).)))))).	236	256	0.846154	-24.3	1	4.92034e-06	0.353	-0.244445	-0.187063	-6.74884	16	20	6	CDS		0	0
hsa-miR-580-5p	NM_003897	IER3	TAATGATTCATCAGACTCAGAT#GTCCCGGCTGGGATGAAGTCTGGTGGTGGGTCGTA#..(((((((((((...((((((#.))))))))))))))))).	974	1009	0.923077	-17.2	1	0.00907133	0.412	1.56142	1.20793	-6.78234	17	19	17	3UTR		0	0
hsa-miR-584-5p	NM_003897	IER3	TTATGGTTTGCCTGGGACTGAG#TGAGACTTCGGCGGACCATT#..((((((((((.(((.((.(.#).)).))).)))))))))).	1062	1082	0.892308	-18.2	1	0.00142875	0.485	0.028021	1.1953	-6.24613	16	20	10	3UTR		0	0
hsa-miR-584-3p	NM_003897	IER3	TCAGTTCCAGGCCAACCAGGCT#AGCAGGACACCTGGAACTGC#.((((((((((....((..(((#))).))...)))))))))).	909	929	1	-21.4	1	6.23555e-06	0.441	2.2413	0.770832	-10.0215	15	20	10	3UTR		0	0
hsa-miR-585-5p	NM_003897	IER3	CTAGCACACAGATACGCCCAGA#TCGGGTGGGGGAGGACGTCCCGGCTGGGATGAAGTCTGGTGGTGGG#(((.(((.(((((.(((((((.#.))))).))..)))))))).))).	958	1004	0.923077	-22.7	0	0.00418423	0.397	1.16751	1.3191	-10.1401	18	24	8	3UTR		0	0
hsa-miR-550a-5p	NM_003897	IER3	AGTGCCTGAGGGAGTAAGAGCCC#GCTCTGGACCTCAGCACTT#((((.((((((.....(((((..#)))))...)))))))))).	452	471	0.923077	-22.1	0	0.000644767	0.382	1.80989	1.08549	-14.5179	15	19	10	CDS		0	0
hsa-miR-591	NM_003897	IER3	AGACCATGGGTTCTCATTGT#GGAATGAGATCCGTGA#....((((((.(((((((.(#).))))))))))))).	1083	1099	0.846154	-15.9	0	0.000627239	0.515	1.93811	0.659664	-12.3713	14	16	13	3UTR		0	0
hsa-miR-593-5p	NM_003897	IER3	AGGCACCAGCCAGGCATTGCTCAGC#GCTGGGATGAAGTCTGGTGGTGG#...(((((.((((((.(((((((((#)))))).))).))))))))))).	980	1003	1	-26.6	0	0.00331121	0.397	1.45301	1.23067	-7.80398	20	23	11	3UTR		0	0
hsa-miR-593-3p	NM_003897	IER3	TGTCTCTGCTGGGGTTTCT#GGGACCCCGGCGGGGCT#.(((.(((((((((((((.#)))))))))))))))).	103	120	1	-27.6	0	9.63042e-09	0.265	0.283285	0.076387	-7.91236	16	17	16	CDS		0	0
hsa-miR-595	NM_003897	IER3	GAAGTGTGCCGTGGTGTGTCT#AGGCGCACAGAGACCGAGGCGCATA#...(((((((.((((((((((#))))))......)))).))))))).	658	683	0.846154	-22.2	0	0.0571748	0.324	0.548493	0.164053	-9.33931	17	25	7	3UTR		0	0
hsa-miR-596	NM_003897	IER3	AAGCCTGCCCGGCTCCTCGGG#CCGAGGCGCATAGAGACCGAGGCACAGCCCAGCTGGGGCTAGGCC#..((((((((((((((((((.#.))))))...))))......)))).)))).	671	716	0.846154	-29.8	1	5.49367e-09	0.397	0.353587	0.463854	-4.957	18	30	6	3UTR		0	0
hsa-miR-598-3p	NM_003897	IER3	TACGTCATCGTTGTCATCGTCA#GGTGATGGAGATGTGTACGTAA#(((((((((.((((((((....#)))))))).))))...))))).	795	817	0.846154	-17.1	1	0.00292886	0.632	0.700089	0.576286	-5.18008	17	22	8	3UTR		0	0
hsa-miR-601	NM_003897	IER3	TGGTCTAGGATTGTTGGAGGAG#TTCCTCCAGCAACACCCGGCCG#.((((..(..((((((((((((#))))))))))))..)..)))).	470	492	0.923077	-25.4	0	0.108934	0.368	1.74649	0.82584	-9.53687	17	22	12	CDS		0	0
hsa-miR-604	NM_003897	IER3	AGGCTGCGGAATTCAGGAC#GTCCTGAGATCTTCACCTTCGACCCTCTCCCGGAGCCCGCAGCG#..(((((((..((((((((#))))))))............................))))))).	123	167	0.923077	-21.9	1	5.85007e-05	0.25	-0.0320365	0.117284	-9.02428	15	44	8	CDS		0	0
hsa-miR-609	NM_003897	IER3	AGGGTGTTTCTCTCATCTCT#GGAGAAGAAATGGGGAGGACTCGGGTGGGGGAGGACGTCCCG#.(((((((((((((((((..#.))))))))))).))).))).	938	980	0.846154	-21.1	1	1.54759e-08	0.368	1.10301	1.11318	-3.79332	17	21	11	3UTR		0	0
hsa-miR-614	NM_003897	IER3	GAACGCCTGTTCTTGCCAGGTGG#TACCTGGTGCGCGAGAGCGTATCCCCAACTGGGACTTCCGAGGCA#....((((((((((((((((((.#))))))))....))))))......................)))).	558	603	0.923077	-21	0	2.20279e-05	0.426	-0.114175	0.253302	-9.54656	18	45	8	3UTR		0	0
hsa-miR-615-3p	NM_003897	IER3	TCCGAGCCTGGGTCTCCCTCTT#AAGAAATGGGGAGGACTCGGGTGGGGGA#(((..((((((((((((((...#.)))))).))))))))..))).	942	970	0.923077	-27.5	0	0.000708901	0.397	1.20372	1.12076	-11.0886	17	22	8	3UTR		0	0
hsa-miR-616-3p	NM_003897	IER3	AGTCATTGGAGGGTTTGAGCAG#CTGCCAGATCCTGATGGCTG#(((((((..((((((((.((((#))))))))))))))))))).	313	333	0.923077	-22.3	1	3.70889e-05	0.368	0.348397	-0.135705	-7.3076	19	20	19	CDS		0	0
hsa-miR-617	NM_003897	IER3	AGACTTCCCATTTGAAGGTGGC#GTCGCCTTTAGGGTGGCTGCGAGGTAGAGGGTTGGGGGTTGGTGGGCTGTCA#.(((..((((((((((((((((#)))))))))))..............................)))))..))).	1119	1171	0.923077	-21.8	0	2.57897e-05	0.382	0.630882	1.10939	-9.81332	19	52	11	3UTR		0	0
hsa-miR-618	NM_003897	IER3	AAACTCTACTTGTCCTTCTGAGT#ACCTGGAACTGCGGCAAAGTAGGAGAAGAAATGGGGAGGACTCGGGTGGGGG#...((((((((((((((((.(..#.).))))))))..)))))))).	917	969	0.846154	-21.6	0	0.000802769	0.397	1.53386	0.767043	-6.51454	17	22	8	3UTR		0	0
hsa-miR-619-3p	NM_003897	IER3	GACCTGGACATGTTTGTGCCCAGT#GGTGGGGGAGGACGTCCCGGCTGGGATGAAGTCTGGTGGTGGGTCG#(((((((((...(((((.((((((#.)))))))))))))))......))))).	961	1007	0.846154	-20.3	1	0.00655893	0.412	1.14308	1.42648	-11.3517	20	28	15	3UTR		0	0
hsa-miR-622	NM_003897	IER3	ACAGTCTGCTGAGGTTGGAGC#GCTCTGGACCTCAGCAC#......((((((((((.((((#))))..)))))))))).	452	469	1	-23.1	0	0.000468488	0.368	2.44649	1.08168	-15.5666	14	17	10	CDS		0	0
hsa-miR-623	NM_003897	IER3	ATCCCTTGCAGGGGCTGTTGGGT#ACCCTCTCCCGGAGCCCGCAGCGGCCCCTGCCGGGC#...(((.((((((((((((((((#.)))))..))))))))))).))).	144	180	0.807692	-34.2	0	1.04758e-09	0.206	0.0387664	0.184811	-8.05823	19	24	11	CDS		0	0
hsa-miR-625-5p	NM_003897	IER3	AGGGGGAAAGTTCTATAGTCC#GGACCTCAGCACTTTCCTCCA#.((((((((((.((...((((#))))...)).)))))))))).	457	478	0.923077	-22.2	1	0.0937516	0.382	2.65953	0.839155	-8.10863	16	21	10	CDS		0	0
hsa-miR-629-5p	NM_003897	IER3	TGGGTTTACGTTGGGAGAACT#TCTCCCGGAGCCCG#.((((((....(((((((...#))))))))))))).	148	162	0.923077	-19	1	0.00133213	0.25	0.116061	0.205734	-11.2306	13	14	13	CDS		0	0
hsa-miR-631	NM_003897	IER3	AGACCTGGCCCAGACCTCAGC#GCTGGGATGAAGTCTGGTGGTGGGTCG#.((((((.(((((((((((((#)))))).....)))))).).)))))).	980	1007	0.923077	-27.2	1	0.00655893	0.412	1.56045	1.18519	-6.10696	19	27	6	3UTR		0	0
hsa-miR-33b-3p	NM_003897	IER3	CAGTGCCTCGGCAGTGCAGCCC#GGCGCATAGAGACCGAGGCACA#..((((((((((.((((.(((.#)))))))...).))))))))).	675	697	0.846154	-28.2	1	0.00580587	0.309	0.247602	0.364054	-6.24613	17	22	9	3UTR		0	0
hsa-miR-632	NM_003897	IER3	GTGTCTGCTTCCTGTGGGA#CTGGTGGAAGCAGGACACC#((((((((((((..(.((.#)).).)))))))).)))).	901	920	0.923077	-19.8	1	0.000117243	0.529	0.826417	0.671033	-6.31659	15	19	8	3UTR		0	0
hsa-miR-634	NM_003897	IER3	AACCAGCACCCCAACTTTGGAC#GTCGCCTTTAGGGTGGCTGCGAGGTAGAGGGTTGGGGGTTGGTG#.((((((.((((((((((..((#.))..)))))))))))))))).	1119	1163	1	-25.6	1	0.0579128	0.368	0.715248	1.01212	-6.10696	18	22	16	3UTR		0	0
hsa-miR-636	NM_003897	IER3	TGTGCTTGCTCGTCCCGCCCGCA#GCGGAGACGCCACCCGGTGCTTGAGGCGGGACCGAGGCGCACAG#(((((...(((((((((((((((#.)))..).)))))))).)))..))))).	624	668	0.846154	-29.4	0	0.000409976	0.309	0.310464	0.311721	-9.69585	20	28	8	3UTR		0	0
hsa-miR-637	NM_003897	IER3	ACTGGGGGCTTTCGGGCTCTGCGT#TGCAGGCCCCGACCCCGGCCCCCT#...(((((((.(((((.((((((.#)))))).)))))....))))))).	69	93	0.846154	-31.4	0	0.000139646	0.221	-0.31872	0.556684	-9.33931	18	24	7	CDS		0	0
hsa-miR-638	NM_003897	IER3	AGGGATCGCGGGCGGGTGGCGGCCT#GGCCGCCTTCTAACTGTGACTCCCCGCACTCCCC#.((((..(((((.(((((((((((.#)))))))...........)))))))))..)))).	487	521	1	-36.2	0	0.0542232	0.471	0.733152	0.750705	-8.5271	20	34	9	CDS		0	0
hsa-miR-639	NM_003897	IER3	ATCGCTGCGGTTGCGAGCGCTGT#GCACCGAAAGCGCAGCCGCAGGGT#..(.(((((((((((..((.(((#))).))....))))))))))).).	199	223	0.942308	-26.8	0	6.69408e-05	0.279	-0.0588391	0.0497568	-8.22207	17	24	11	CDS		0	0
hsa-miR-641	NM_003897	IER3	AAAGACATAGGATAGAGTCACCTC#GAGGTGACTGCATCCTCCAGCATCTCAACTCCGTCTGTCTA#..(((((.(((((..(((((((((#)))))))))..)))))...................))))).	1016	1057	0.846154	-24	0	0.0275688	0.456	1.71353	0.779676	-8.86293	19	41	9	3UTR		0	0
hsa-miR-642a-5p	NM_003897	IER3	GTCCCTCTCCAAATGTGTCTTG#CAGGACACCTGGAACTGCGGCAAAGTAGGAGAAGAAATGGGGAGGACT#(((((((((((...((((((((#)))))))).))))..........................))).)))).	911	959	0.846154	-20.2	1	0.0104277	0.382	1.32109	0.816311	-9.43035	19	48	8	3UTR		0	0
hsa-miR-645	NM_003897	IER3	TCTAGGCTGGTACTGCTGA#CGGCGCCAGCTGCCAGTCGAGGAA#(((.((((((((..((((.#.))))))))))))..))).	242	266	0.923077	-19.6	0	0.00201328	0.397	-0.051058	-0.168041	-9.11557	15	19	12	CDS		0	0
hsa-miR-646	NM_003897	IER3	AAGCAGCTGCCTCTGAGGC#GCCTTTAGGGTGGCTGCG#..((((((((((..(((((#)))))..)))))))))).	1122	1140	1	-25.3	1	4.06116e-05	0.426	0.401952	1.09929	-7.10297	15	18	10	3UTR		0	0
hsa-miR-647	NM_003897	IER3	GTGGCTGCACTCACTTCCTTC#AGGAGGTGACTGCATCCT#..((.((((.(((((((((..#))))))))).)))).)).	1014	1032	0.923077	-21.7	0	7.42789e-06	0.471	1.45525	0.815048	-10.3185	15	18	9	3UTR		0	0
hsa-miR-650	NM_003897	IER3	AGGAGGCAGCGCTCTCAGGAC#GAGGGTGTGCCGGCGCCCCTGCCTCCA#.(((((((((((((((.....#)))))))...........)))))))).	335	362	0.846154	-24.8	1	0.000170286	0.294	0.461795	0.161985	-3.79332	15	27	8	CDS		0	0
hsa-miR-651-3p	NM_003897	IER3	AAAGGAAAGTGTATCCTAAAAG#GCACTTTCCTC#..((((((((((..........#)))))))))).	465	476	0.923077	-14.8	1	0.0704331	0.382	2.50736	0.86103	-8.07147	10	11	10	CDS		0	0
hsa-miR-652-5p	NM_003897	IER3	CAACCCTAGGAGAGGGTGCCATTCA#GGGTGGCTGCGAGGTAGAGGGTTGG#(((((((........(((((((((.#))))))).)).......))))))).	1129	1154	0.923077	-22.7	1	0.0143045	0.382	0.401952	1.09929	-17.6031	16	25	7	3UTR		0	0
hsa-miR-652-3p	NM_003897	IER3	AATGGCGCCACTAGGGTTGTG#CACAGCCCAGCTGGGGCTAG#..((((.(((((.((((((((#)))))))))).))).)))).	693	713	0.846154	-25.2	0	2.30638e-08	0.368	-0.537933	0.538388	-7.78982	17	20	10	3UTR		0	0
hsa-miR-661	NM_003897	IER3	TGCCTGGGTCTCTGGCCTGCGCGT#AGGCGCACAGAGACCGAGGCGCATAGAGACCGAGGCAC#(((((.((((((((((((((((.(#).)))))..........)))...)))))))).))))).	658	696	0.846154	-33.5	0	0.00987929	0.309	0.68005	0.0982149	-5.83853	22	38	8	3UTR		0	0
hsa-miR-663a	NM_003897	IER3	AGGCGGGGCGCCGCGGGACCGC#GGTGTGCCGGCGCCCCTGCCTC#(((((((((((((..(.(((..#))).)..))))))))).)))).	338	360	0.884615	-35	1	3.91146e-05	0.309	1.14323	0.212392	-5.52986	17	22	9	CDS		0	0
hsa-miR-449b-5p	NM_003897	IER3	AGGCAGTGTATTGTTAGCTGGC#CCAGCAACACCCGGCCGCCTT#((((.((....((((.(((((.#)))))))))....)).)))).	475	496	0.846154	-18.4	0	0.194009	0.397	1.16823	0.891465	-15.727	15	21	9	CDS		0	0
hsa-miR-411-3p	NM_003897	IER3	TATGTAACACGGTCCACTAACC#GGTTGGTGGGCTGTCACGGAGCG#...((..(((((((((((((((#))))))))))))))...)..)).	1155	1178	0.846154	-23.2	0	5.71895e-07	0.412	0.388478	0.587656	-9.95919	17	23	14	3UTR		0	0
hsa-miR-654-5p	NM_003897	IER3	TGGTGGGCCGCAGAACATGTGC#GCTTCTCTTTCTGCTGCTCACCAT#((((((((.((((((.......#.)))))).)))))))).	283	307	1	-23.3	1	0.0375084	0.471	-0.821435	-0.103368	-5.22701	14	17	8	CDS		0	0
hsa-miR-654-3p	NM_003897	IER3	TATGTCTGCTGACCATCACCTT#AGGTGATGGAGATGTGTACGTAA#(((((.(((...(((((((((.#)))))))))....))).))))).	794	817	0.923077	-18.9	0	0.00292886	0.632	1.10715	0.635661	-13.2526	17	23	9	3UTR		0	0
hsa-miR-658	NM_003897	IER3	GGCGGAGGGAAGTAGGTCCGTTGGT#GCCCTCGGACTACGCTCTGGACCTCAGCACTTTCCTCCAGCA#.(((((((((((((((((((..(((#.))).)))))))....)))))))))).)).	439	481	1	-29.2	1	0.077477	0.397	1.76551	1.16062	-3.79332	22	30	10	CDS		0	0
hsa-miR-659-5p	NM_003897	IER3	AGGACCTTCCCTGAACCAAGGA#CTCGGGTGGGGGAGGACGTCCC#.(((((((((((..(((..((.#))..))).)))))))..)))).	957	979	0.846154	-20.9	1	2.84016e-08	0.368	1.20735	1.42774	-5.9393	16	22	7	3UTR		0	0
hsa-miR-659-3p	NM_003897	IER3	CTTGGTTCAGGGAGGGTCCCCA#GACCCTCTCCCGGAGCCC#...(((((.(((((((((....#))))))).))..))))).	143	161	0.846154	-23.7	0	0.0012992	0.25	0.376929	0.168642	-7.57093	14	18	7	CDS		0	0
hsa-miR-660-3p	NM_003897	IER3	ACCTCCTGTGTGCATGGATTA#CCGAGGCGCACAGAGACCGAGGC#.((((((((((((.(((....#)))..)))))))).....)))).	655	678	0.846154	-20.5	1	0.00243501	0.309	0.814527	0.133587	-4.65016	15	23	8	3UTR		0	0
hsa-miR-542-5p	NM_003897	IER3	TCGGGGATCATCATGTCACGAGA#TGTGAGATGTTCCCCC#..(((((.((((...(((((...#))))))))).))))).	841	857	1	-18.8	0	0.00100502	0.618	0.442378	0.515649	-10.1521	14	16	9	3UTR		0	0
hsa-miR-542-3p	NM_003897	IER3	TGTGACAGATTGATAACTGAAA#GGTTGGTGGGCTGTCACGG#((((((((.....(((((....#))))).....)))))))).	1155	1174	0.846154	-15.7	1	1.29281e-05	0.397	0.359001	0.520702	-13.6972	13	19	8	3UTR		0	0
hsa-miR-758-3p	NM_003897	IER3	TTTGTGACCTGGTCCACTAACC#GGTTGGTGGGCTGTCACGGAG#((((((((..((((((((((((#)))))))))))))))))))).	1155	1176	1	-28.2	1	0.000438274	0.397	0.270571	0.787256	-6.23647	20	21	20	3UTR		0	0
hsa-miR-671-5p	NM_003897	IER3	AGGAAGCCCTGGAGGGGCTGGAG#CAGCGGCCCCTGCCGGGCGCCCC#.((..((((.(.((((((((..(#)..)))))))).).))))..)).	162	185	0.846154	-29.6	0	3.88705e-08	0.191	0.0345398	0.161034	-15.5337	16	23	8	CDS		0	0
hsa-miR-671-3p	NM_003897	IER3	TCCGGTTCTCAGGGCTCCACC#GGTGGAAGCAGGACACCTGGAACTGCGGC#((((((((.((((((((((((#)))))).))......)))))))))).)).	903	932	0.846154	-23.5	1	2.14801e-05	0.441	1.0711	0.667243	-4.99396	20	29	10	3UTR		0	0
hsa-miR-668-5p	NM_003897	IER3	TGCGCCTCGGGTGAGCATG#GCGGGACCGAGGCGCAC#((((((((((....((...#))....)))))))))).	649	666	0.846154	-25.5	1	0.00010428	0.309	1.20035	0.273751	-12.2551	12	17	10	3UTR		0	0
hsa-miR-668-3p	NM_003897	IER3	TGTCACTCGGCTCGGCCCACTAC#GTGGTGGGTCGTAAGTTTAGGAGGTGACT#.((((((((((((((((((((((#)))))))))))..))))...))).)))).	996	1025	1	-27.4	1	0.000373896	0.485	1.58078	0.778413	-3.79332	22	29	11	3UTR		0	0
hsa-miR-767-5p	NM_003897	IER3	TGCACCATGGTTGTCTGAGCATG#CAGGCGTACCTGGTGCG#.((((((.(((((((((......#)))))).))))))))).	552	569	0.846154	-22.5	1	1.71714e-09	0.426	0.0573653	-0.156628	-6.10696	15	17	9	3UTR		0	0
hsa-miR-1224-3p	NM_003897	IER3	CCCCACCTCCTCTCTCCTCAG#CTGGAACTGCGGCAAAGTAGGAGAAGAAATGGGGAGGACTCGGGTGGGGG#(((((((((((((((((.(((#.))).))..................))))))))....))))))).	919	969	0.846154	-28.5	1	0.000802769	0.397	1.31359	0.847893	-3.93757	20	45	8	3UTR		0	0
hsa-miR-151b	NM_003897	IER3	TCGAGGAGCTCACAGTCT#GACTTCGGAGCCCTCGGA#((((((.((((..((((.#))))...)))))))))).	430	448	0.923077	-20.4	0	8.02191e-06	0.412	0.909536	1.73127	-10.1172	14	18	10	CDS		0	0
hsa-miR-1296-5p	NM_003897	IER3	TTAGGGCCCTGGCTCCATCTCC#GAGACCGAGGCACAGCCCAGCTGGGGCTAGGCCCG#...(((.((((((((((((((.#)))).................))))))))))))).	683	718	0.974359	-25.6	0	8.99671e-09	0.426	-0.0733695	0.822627	-8.05823	17	35	13	3UTR		0	0
hsa-miR-1296-3p	NM_003897	IER3	GAGTGGGGCTTCGACCCTAACC#GGCGGGGCTCCGGTCC#((.((((((((((.((......#)))))))))))).)).	111	127	0.923077	-21.7	0	3.37981e-08	0.279	0.308452	0.0735338	-6.35195	14	16	12	CDS		0	0
hsa-miR-1301-5p	NM_003897	IER3	CGCTCTAGGCACCGCAGCA#CGGTGCTTGAGGCGG#((((.(((((((((.....#))))))))).)))).	638	653	0.923077	-20.7	0	1.48668e-06	0.324	0.433394	0.470288	-9.02511	13	15	9	3UTR		0	0
hsa-miR-1301-3p	NM_003897	IER3	TTGCAGCTGCCTGGGAGTGACTTC#GAAGTCGCCTTTAGGGTGGCTGCGAG#(((((((((((((((.((((((((#)))))))))))..)))))))))))).	1116	1142	1	-31.8	1	0.00153718	0.426	0.725354	1.0058	-4.17062	23	26	12	3UTR		0	0
hsa-miR-1185-2-3p	NM_003897	IER3	ATATACAGGGGGAGACTCTCAT#GTGAGATGTTCCCCCTGCTGTAA#.((((((((((((.((((((((#)))))).)))))))))).)))).	842	865	1	-25.6	1	0.000152277	0.574	0.0956549	0.359001	-4.65016	20	23	10	3UTR		0	0
hsa-miR-769-5p	NM_003897	IER3	TGAGACCTCTGGGTTCTGAGCT#AGCTGGGGCTAGGCCCGGTGGG#.....((.(((((((((.((((#)))).)))....)))))).)).	701	723	0.865385	-20.3	0	3.91947e-05	0.441	-0.386338	0.854209	-15.9792	15	22	6	3UTR		0	0
hsa-miR-766-5p	NM_003897	IER3	AGGAGGAATTGGTGCTGGTCTT#GGACCTCAGCACTTTCCTCCA#.(((((((..(((((((((((.#)))))..))))))))))))).	457	478	0.923077	-26.2	1	0.0937516	0.382	2.74732	1.12163	-6.09222	18	21	13	CDS	MIRT759641	0	0
hsa-miR-766-3p	NM_003897	IER3	ACTCCAGCCCCACAGCCTCAGC#GCTGCGAGGTAGAGGGTTGGGGGTTGGTGG#.(.((((((((.((((((((((#)))).........)))))))))))))).).	1134	1164	1	-28.4	0	0.0452511	0.368	0.549823	1.15361	-8.69767	19	30	14	3UTR		0	0
hsa-miR-378d	NM_003897	IER3	ACTGGACTTGGAGTCAGAAA#GGCTCCGGTCCT#...((((.(((((((.....#))))))))))).	116	128	0.846154	-18.2	0	4.77503e-08	0.294	0.12693	0.0954088	-9.06122	11	12	11	CDS		0	0
hsa-miR-1185-1-3p	NM_003897	IER3	ATATACAGGGGGAGACTCTTAT#AAGGGTGTGAGATGTTCCCCCTGCTGTAA#.((((((((((((.((((((((#.)))))).)))))))))).)))).	836	865	1	-23.6	1	0.000152277	0.574	0.0801072	0.449958	-4.65016	20	24	10	3UTR		0	0
hsa-miR-762	NM_003897	IER3	GGGGCTGGGGCCGGGGCCGAGC#GCAGGCCCCGACCCCGGCCCCC#((((((((((.(((((((..((#)).))))))).)))))))))).	70	92	0.923077	-44.2	1	0.000135629	0.221	-0.543719	0.633722	-6.76235	19	22	10	CDS		0	0
hsa-miR-670-5p	NM_003897	IER3	GTCCCTGAGTGTATGTGGTG#CACCATGTGTCACTCT#......((((((((((((((#))))))))).))))).	25	41	0.846154	-17.8	0	0.00291951	0.397	2.61895	-0.0405964	-15.5666	14	16	9	5UTR		0	0
hsa-miR-761	NM_003897	IER3	GCAGCAGGGTGAAACTGACACA#GTGTGAGATGTTCCCCCTGCTGTA#(((((((((.(((.((.((((.#)))).))...))).))))))))).	840	864	0.923077	-27.7	1	0.000148517	0.574	-0.251587	0.366581	-6.03692	18	24	9	3UTR		0	0
hsa-miR-764	NM_003897	IER3	GCAGGTGCTCACTTGTCCTCCT#GGGAGGACGTCCCGGCTGGGATGAAGTCTGGTGGTGGGTCGTAAGTTTAGGAGGTGACTGCA#((((..((((((((((((((((#))))))))).......................)))))))..................)))).	966	1028	0.923077	-23.6	0	3.24747e-05	0.485	1.29286	1.1435	-9.95757	20	62	9	3UTR		0	0
hsa-miR-765	NM_003897	IER3	TGGAGGAGAAGGAAGGTGATG#CCTTCCATCTTCTTGAA#(.(((((((.((((((.....#)))))).))))))).).	1102	1119	1	-19	1	0.00476901	0.5	0.970794	0.717775	-6.34376	14	17	7	3UTR	MIRT759562	0	0
hsa-miR-298	NM_003897	IER3	AGCAGAAGCAGGGAGGTTCTCCCA#GGGAGGACGTCCCGGCTGGGATGAAGTCTGGTG#(.(((((((.((((.((((((((.#)))))))).)))).))).........)))).).	966	999	0.923077	-31.5	1	0.00288385	0.382	1.18014	1.40627	-7.07921	20	33	8	3UTR		0	0
hsa-miR-891a-3p	NM_003897	IER3	AGTGGCACATGTTTGTTGTGAG#CTTACACTCCGCTCGGCTCACCATGTGTCACTC#(((((((((((......(((((#.)))))))))))))))).	7	40	0.923077	-20.1	1	0.00196009	0.382	1.6289	0.343324	-10.3988	16	18	16	5UTR		0	0
hsa-miR-450b-3p	NM_003897	IER3	TTGGGATCATTTTGCATCCATA#TATTTTAACTTATGCAAGGGTGTGAGATGTTCCCC#..((((.((((((((((((...#.)))))))))))).)))).	821	856	0.923077	-23.3	0	0.00266235	0.618	0.203195	0.682403	-6.50069	16	19	12	3UTR		0	0
hsa-miR-874-5p	NM_003897	IER3	CGGCCCCACGCACCAGGGTAAGA#CTTGAACTCAGAACACTACAGCGGAGACGCCACCCGGTGCTTGAGGCGGGACCGA#((((((((.(((((.((((....#.))))))))).))....))).))).	604	659	0.884615	-24.9	1	0.000384702	0.324	1.20735	0.339813	-5.72941	17	25	9	3UTR		0	0
hsa-miR-874-3p	NM_003897	IER3	CTGCCCTGGCCCGAGGGACCGA#CGGGACCCCGGCGGGGCT#..((((((..(((.((..(((.#)))..)).))))))))).	102	120	1	-25.9	1	9.63042e-09	0.265	0.592508	0.0364416	-8.11274	14	18	9	CDS		0	0
hsa-miR-891b	NM_003897	IER3	TGCAACTTACCTGAGTCATTGA#AGTAGGAGAAGAAATGGGGAGGACTCGGGTGGGG#.....((((((((((((.((..#.)).)))))))))))).	934	968	1	-19.6	0	0.000911955	0.382	1.12961	1.11066	-13.6656	14	17	12	3UTR		0	0
hsa-miR-892b	NM_003897	IER3	CACTGGCTCCTTTCTGGGTAGA#GCCCAGCTGGGGCTAGG#..((((((((...((((((...#))))))..)))))))).	697	714	0.923077	-24.2	1	5.50513e-09	0.368	-0.474769	0.792308	-12.4177	14	17	8	3UTR		0	0
hsa-miR-541-5p	NM_003897	IER3	AAAGGATTCTGCTGTCGGTCCCACT#GTGGGACTGGTGGAAGCAGGACACCTG#..(((.(((((((..(((((((((.#))))))))).....)))))))..))).	895	922	1	-28	0	0.000323047	0.5	0.130205	0.799888	-8.45025	19	27	9	3UTR		0	0
hsa-miR-541-3p	NM_003897	IER3	TGGTGGGCACAGAATCTGGACT#CCACCCCTGTGTCCGCCGT#((((((((((((....(((...#)))...)))))))))))).	393	412	0.846154	-23.5	1	0.00206016	0.353	1.72113	0.778286	-7.05204	15	19	12	CDS		0	0
hsa-miR-708-5p	NM_003897	IER3	AAGGAGCTTACAATCTAGCTGGG#CCCAGCTGGGGCTAGGCCCG#..((.(((((...((((((((((#))))))))))..))))))).	698	718	0.923077	-25.5	0	8.99671e-09	0.426	-0.325701	0.683666	-16.5367	17	20	10	3UTR	MIRT512835	0	0
hsa-miR-147b-5p	NM_003897	IER3	TGGAAACATTTCTGCACAAACT#GTGTGAGATGTTCCCC#.((.((((((((.((((.....#)))))))))))).)).	840	856	0.846154	-15.5	0	0.00266235	0.618	0.30847	0.427218	-8.11448	14	16	12	3UTR		0	0
hsa-miR-744-5p	NM_003897	IER3	TGCGGGGCTAGGGCTAACAGCA#AGCCCGCAGCGGCCCCTGCC#.((((((((.(((((.......#))))).....)))))).)).	156	176	0.846154	-21.3	1	2.87177e-05	0.191	0.199395	0.133452	-5.26888	13	20	6	CDS		0	0
hsa-miR-744-3p	NM_003897	IER3	CTGTTGCCACTAACCTCAACCT#AGGTAGAGGGTTGGGGGTTGGTGGGCTGTCACGGA#((((..((((((((((((((((#.))))))))).)))))))......)))).	1140	1175	0.846154	-25.6	0	1.39681e-05	0.412	0.517283	1.18772	-9.95757	20	29	9	3UTR		0	0
hsa-miR-885-5p	NM_003897	IER3	TCCATTACACTACCCTGCCTCT#GAGGTAGAGGGTTGGGGGTTGGTGGGC#(((((((..((((((((((((.#)))))..)))))...))..))))))).	1139	1166	0.846154	-21.7	1	0.0188148	0.368	0.600511	1.14098	-7.3076	19	27	7	3UTR		0	0
hsa-miR-885-3p	NM_003897	IER3	AGGCAGCGGGGTGTAGTGGATA#TCCAGCAACACCCGGCCGCCTT#((((.((.((((((.(((((..#)))).).)))))).)).)))).	474	496	0.923077	-26.8	0	0.194009	0.397	0.00917724	0.87815	-11.1057	17	22	6	CDS		0	0
hsa-miR-877-5p	NM_003897	IER3	GTAGAGGAGATGGCGCAGGG#TGCTGCTCACCATCGTCTTCTGCC#(((((((((((((.((((.(#).))))...))))).)))))))).	294	318	1	-23.2	1	0.0342322	0.456	-0.400241	0.0117133	-4.79441	18	24	8	CDS		0	0
hsa-miR-887-5p	NM_003897	IER3	CTTGGGAGCCCTGTTAGACTC#GGGACCCCGGCGGGGCTCCG#....(((((((((((......#.))))))))))).	103	123	1	-22.1	0	2.11932e-08	0.279	0.245507	0.0792403	-9.77961	11	13	11	CDS		0	0
hsa-miR-887-3p	NM_003897	IER3	GTGAACGGGCGCCATCCCGAGG#TTGGGGGTTGGTGGGCTGTCACG#(((.((((.(((((((((.((.#)).))))).))))..))))))).	1150	1173	0.846154	-22.4	0	1.40993e-05	0.397	0.674822	0.926217	-8.02599	18	23	7	3UTR		0	0
hsa-miR-665	NM_003897	IER3	ACCAGGAGGCTGAGGCCCCT#GGGGCTAGGCCCGGTGGG#.(((...((((..((((((.#)))))).))))...))).	705	723	0.846154	-24	0	3.91947e-05	0.441	-0.470558	0.698825	-15.9929	13	18	6	3UTR		0	0
hsa-miR-543	NM_003897	IER3	AAACATTCGCGGTGCACTTCTT#AGGAGGTGACTGCA#........(((((.((((((((#))))))))))))).	1014	1028	0.871795	-16.7	0	3.24747e-05	0.485	1.26857	0.873159	-20.2807	13	14	13	3UTR		0	0
hsa-miR-760	NM_003897	IER3	CGGCTCTGGGTCTGTGGGGA#TCTTCACCTTCGACCCTCTCCCGGAGCCC#.(((((((((.....((((.#.))))..))))))))).	132	161	0.923077	-24.1	1	0.0012992	0.25	0.655914	0.137256	-12.8463	13	17	9	CDS		0	0
hsa-miR-920	NM_003897	IER3	GGGGAGCTGTGGAAGCAGTA#ACTGTGACTCCCCGCACTCCCCA#((((((.(((((..(((((.#)))))......))))))))))).	499	522	1	-24.4	0	0.0659162	0.485	0.402291	0.524347	-7.62723	16	23	11	CDS		0	0
hsa-miR-922	NM_003897	IER3	GCAGCAGAGAATAGGACTACGTC#TTTCTGCTGCT#((((((((((.............#)))))))))).	290	301	1	-16.9	1	0.0482068	0.456	-0.749153	-0.0900524	-13.2236	10	11	10	CDS		0	0
hsa-miR-509-3-5p	NM_003897	IER3	TACTGCAGACGTGGCAATCATG#TGTCACTCTCGCAGC#..(((((((.((((((......#))))))))).)))).	32	47	0.846154	-16.4	1	0.000507134	0.382	1.87964	0.409266	-6.19951	13	15	9	CDS		0	0
hsa-miR-935	NM_003897	IER3	CCAGTTACCGCTTCCGCTACCGC#GTGGGACTGGTGGAAGCAGGACACCTGGA#((((...((((((((((((((((#))))...)))))))))).))....)))).	895	924	0.923077	-26.3	0	0.000425082	0.471	0.548494	0.726618	-11.5013	20	29	10	3UTR		0	0
hsa-miR-936	NM_003897	IER3	ACAGTAGAGGGAGGAATCGCAG#TGTGAGATGTTCCCCCTGCTGTA#(((((((.(((((.(.(((((.#)))))..).))))).))))))).	841	864	1	-24.2	1	0.000148517	0.574	0.321102	0.328682	-7.3411	18	23	7	3UTR		0	0
hsa-miR-937-5p	NM_003897	IER3	GTGAGTCAGGGTGGGGCTGG#CCGGCCGCCTTCTAACTGTGACTCC#..((((((.(((((((((((#)))))).)).....))).)))))).	485	510	0.846154	-24.7	1	0.0243982	0.441	1.21388	0.770678	-6.01339	17	25	6	CDS		0	0
hsa-miR-939-3p	NM_003897	IER3	CCCTGGGCCTCTGCTCCCCAG#GGCGCATAGAGACCGAGGCACAGCCCAGCTGGGGCTAGGCCCGGTGGG#((((((((((.....((((((#.))))))..)))))))).)).	675	723	0.923077	-28.6	1	3.91947e-05	0.441	0.311915	0.326155	-12.9906	16	21	8	3UTR		0	0
hsa-miR-940	NM_003897	IER3	AAGGCAGGGCCCCCGCTCCCC#GGGGAGGACTCGGGTGGGGGAGGACGTCCCGGCTG#..(((.(((((((((((((((#)))))........))))))).......))).))).	949	984	0.923077	-27.1	0	1.38899e-09	0.382	1.18014	1.38605	-6.85796	18	35	7	3UTR		0	0
hsa-miR-941	NM_003897	IER3	CACCCGGCTGTGTGCACATGTGC#GCACAGAGACCGAGGCGCATAGAGACCGAGGCACAGCCCAGCTGGGG#..(((((((((((((..((((((#.))))))..........)))))...)))))))).	662	709	0.923077	-26.2	1	4.75655e-06	0.324	0.359001	0.264254	-5.19005	19	34	8	3UTR		0	0
hsa-miR-942-5p	NM_003897	IER3	TCTTCTCTGTTTTGGCCATGTG#ACTGGTGGAAGCAGGACACCTGGAACTGCGGCAAAGTAGGAGAAGAA#(((((((((((((.((((.((.#)))))).))))))..........................))))))).	900	947	0.846154	-18.8	1	0.182376	0.412	1.26177	0.774623	-4.79441	19	47	7	3UTR		0	0
hsa-miR-1178-3p	NM_003897	IER3	TTGCTCACTGTTCTTCCCTAG#TGGGGGAGGACGTCCCGGCTGGGATGAAGTCTGGTGGTGGGTC#..((((((((((((((((((.#)))))))))))........................))))))).	963	1006	1	-22	1	0.00564865	0.412	1.14164	1.16624	-4.957	18	43	11	3UTR		0	0
hsa-miR-1180-5p	NM_003897	IER3	GGACCCACCCGGCCGGGAATA#GTGGGGGAGGACGTCCCGGCTGGGATGAAGTCTGGTGGTGGGTCG#.(((((((((((((((((...#.)))))))))))..............)))))).	962	1007	0.923077	-33.5	1	0.00655893	0.412	1.07419	1.35194	-3.79332	17	33	11	3UTR	MIRT735874	0	0
hsa-miR-1181	NM_003897	IER3	CCGTCGCCGCCACCCGAGCCG#CGGCAAAGTAGGAGAAGAAATGGGGAGGACTCGGGTGGGGGAGGACGT#.((((.((.(((((((((((.#.)).))))))))).))..)))).	928	976	1	-34	0	5.14003e-05	0.368	0.784307	0.804941	-6.75067	17	23	9	3UTR		0	0
hsa-miR-1184	NM_003897	IER3	CCTGCAGCGACTTGATGGCTTCC#GCCTTTAGGGTGGCTGCGAGGT#((((((((.((((...(((....#)))....)))).))))).))).	1122	1144	0.846154	-23.5	1	0.00158421	0.412	0.669207	1.1056	-6.8193	15	22	5	3UTR		0	0
hsa-miR-1225-3p	NM_003897	IER3	TGAGCCCCTGTGCCGCCCCCAG#TTGGGGGTTGGTGGGCTG#..(((((....(((((((((((#)))))))).)))))))).	1150	1168	0.923077	-25.9	0	0.0149084	0.353	0.278992	1.02728	-12.3943	16	18	8	3UTR		0	0
hsa-miR-1226-5p	NM_003897	IER3	GTGAGGGCATGCAGGCCTGGATGGGG#CCCCTGCCTCCAGAGGACGCCCCTAACGCCGCATCCCTGGCG#((.((((.((((.((((((((.((((#))))....)))))..............))))))))))).)).	350	392	0.846154	-30	0	3.89148e-06	0.265	-0.0761319	0.871492	-9.09788	22	42	11	CDS		0	0
hsa-miR-1226-3p	NM_003897	IER3	TCACCAGCCCTGTGTTCCCTAG#TTAGGGTGGCTGCGAGGTAGAGGGTTGGGGGTTGGTGGG#(((((((((((.....((((..#.))))...))))))))))).	1126	1165	0.923077	-25.9	1	0.0326419	0.368	0.89073	1.11318	-10.3988	15	20	11	3UTR		0	0
hsa-miR-1228-3p	NM_003897	IER3	TCACACCTGCCTCGCCCCCC#GGGTGGCTGCGAGGTAGAGGG#...(..((((((((((((((#))).))..)))))))))..).	1129	1150	0.923077	-24.3	0	0.000555601	0.397	0.63618	1.14603	-12.5345	15	21	9	3UTR		0	0
hsa-miR-1229-5p	NM_003897	IER3	GTGGGTAGGGTTTGGGGGAGAGCG#CGCCGTCCTCGAGCCCTTTAATCTGACTTCGGAGCCCTCG#(.((((((((((((((((.(.(((#)))).))))))))))))................)))).).	406	446	0.923077	-28.8	1	9.00922e-06	0.412	1.59431	0.874346	-5.10125	21	40	12	CDS		0	0
hsa-miR-1229-3p	NM_003897	IER3	CTCTCACCACTGCCCTCCCACAG#TTGTGGGACTGGTGGAAGCAGGACACCTGGAACTGCGGCAAAGTAGGAGAAGAAATGGGGAGGACTCGGGTGGGGGAGG#(((((.(((((..((((((.((.#.)))))))).....)))))))))).	893	972	0.923077	-27.2	0	0.000589415	0.397	-0.0157751	0.784729	-10.4745	18	25	10	3UTR		0	0
hsa-miR-1231	NM_003897	IER3	GTGTCTGGGCGGACAGCTGC#GCAGCTGCCACCCGACCA#(.(((.(((.((.(((((((#))))))))).))))))).	42	60	0.923077	-25.4	0	0.0132174	0.309	0.539971	0.559775	-9.53385	16	18	9	CDS		0	0
hsa-miR-1233-3p	NM_003897	IER3	TGAGCCCTGTCCTCCCGCAG#CGGGACCCCGGCGGGGCTCC#.((((((((((.(((((...#)))))....)))))))))).	102	122	0.923077	-26	1	2.16188e-07	0.279	0.513885	0.0516589	-7.14013	15	20	10	CDS		0	0
hsa-miR-1234-3p	NM_003897	IER3	TCGGCCTGACCACCCACCCCAC#GTGGGGGAGGACGTCCCGGCTGGGATGAAGTCTGGTGGTGGGTCGT#.((((((.((((((..((((((#))))))...........................)))))))))))).	962	1008	0.807692	-27.2	1	0.00758881	0.412	0.472697	1.37974	-7.07546	18	46	12	3UTR		0	0
hsa-miR-1236-5p	NM_003897	IER3	TGAGTGACAGGGGAAATGGGGA#CCCCTGTGTCCGCCGTCCTCGA#((((.(((.(.(((.((((((.#.)))))).))).).))))))).	396	418	0.923077	-23	0	0.00273412	0.324	0.871493	0.888612	-12.6732	17	22	7	CDS		0	0
hsa-miR-1236-3p	NM_003897	IER3	CCTCTTCCCCTTGTCTCTCCAG#GGAGAAGAAATGGGGAGGACTCGGGTGGGGGAGGA#(((((((((((.(((((((((.#.))))))).))..))).)))))))).	938	973	1	-29.5	1	0.000116599	0.382	1.44122	1.26857	-7.28438	20	26	8	3UTR		0	0
hsa-miR-1237-3p	NM_003897	IER3	TCCTTCTGCTCCGTCCCCCAG#TGGGGAGGACTCGGGTGGGGGAGGAC#(((((((.((((((((((((.#))))).))...)))).).))))))).	948	974	0.923077	-25.1	1	1.62946e-05	0.368	1.195	1.26604	-6.25121	19	26	7	3UTR		0	0
hsa-miR-1238-5p	NM_003897	IER3	GTGAGTGGGAGCCCCAGTGTGTG#CGCATAGAGACCGAGGCACAGCCCAGCTGGGGCTAGGCCCGGTGGG#.(.(.(((((((((((((((((.#.))))......)))))))))...)))).).).	677	723	0.884615	-26.2	0	3.91947e-05	0.441	0.115089	0.518175	-9.4699	19	32	9	3UTR		0	0
hsa-miR-1238-3p	NM_003897	IER3	CTTCCTCGTCTGTCTGCCCC#GGGGAGGACTCGGGTGGGGGAGG#(((((((((((((((.((((#)))).))))..))))))))))).	949	972	0.923077	-25	1	0.000589415	0.397	1.07016	1.38732	-4.17062	19	23	11	3UTR		0	0
hsa-miR-1200	NM_003897	IER3	CTCCTGAGCCATTCTGAGCCTC#GAGGACTCGGGTGGGGGAGG#(((((...(((.((((((((((#)))).)))))))))))))).	952	972	1	-23.3	0	0.000589415	0.397	1.62573	1.25973	-13.0427	18	20	14	3UTR		0	0
hsa-miR-1203	NM_003897	IER3	CCCGGAGCCAGGATGCAGCTC#GAGCGTATCCCCAACTGGGACTTCCGAGGC#((((((((((((((((.((((#)))))))))).....)))...))))).)).	572	602	0.807692	-21.8	1	2.29698e-05	0.426	-0.0643731	0.205865	-3.93757	20	30	10	3UTR		0	0
hsa-miR-663b	NM_003897	IER3	GGTGGCCCGGCCGTGCCTGAGG#CCCGGGACCCCGGCGGGGCTCCG#((.(((((.((((..((((.((#))))))....)))).))))))).	100	123	0.923077	-28.4	0	2.11932e-08	0.279	0.422581	0.0659252	-8.14379	17	23	7	CDS		0	0
hsa-miR-1204	NM_003897	IER3	TCGTGGCCTGGTCTCCATTAT#TGGGGCTAGGCCCGGT#(((.(((((((((.(((....#))))))))))))))).	704	720	1	-23.6	0	2.43368e-07	0.426	-0.375109	0.791045	-7.82644	15	16	15	3UTR		0	0
hsa-miR-1207-5p	NM_003897	IER3	TGGCAGGGAGGCTGGGAGGGG#CCCCGACCCCGGCCCCCTCCAC#(((.((((.(((((((.((((#))))...)))))))))))))).	75	97	0.923077	-32.5	0	0.000742322	0.221	-0.688284	0.589021	-8.02599	18	22	14	CDS		0	0
hsa-miR-1207-3p	NM_003897	IER3	TCAGCTGGCCCTCATTTC#GGCGCCAGCTGC#.((((((((((.......#)).)))))))).	243	255	0.846154	-18.9	1	1.55135e-06	0.353	-0.21793	-0.198476	-10.2546	10	12	8	CDS		0	0
hsa-miR-1208	NM_003897	IER3	TCACTGTTCAGACAGGCGGA#TCCGTCTGTCTACTGTGTGAG#((((.....(((((((((((#))))))))))).....)))).	1045	1066	0.923077	-22.8	0	0.000224297	0.485	0.109788	1.37216	-14.8713	15	21	11	3UTR		0	0
hsa-miR-1285-5p	NM_003897	IER3	GATCTCACTTTGTTGCCCAGG#CTGGTGGAAGCAGGACACCTGGAACTGCGGCAAAGTAGGAGAA#..(((((((((((((((((((#.)))))....))))))))))..)))).	901	944	1	-23.5	1	0.0242231	0.412	1.35599	0.713985	-4.957	19	27	10	3UTR		0	0
hsa-miR-1293	NM_003897	IER3	TGGGTGGTCTGGAGATTTGTGC#GCACTTTCCTCCAGCAACACCCGG#((((((..((((((....((((#))))....))))))...)))))).	465	489	0.923077	-25.1	0	0.106645	0.382	0.770044	0.902878	-8.76339	16	24	6	CDS		0	0
hsa-miR-1295a	NM_003897	IER3	TTAGGCCGCAGATCTGGGTGA#CACCTGGAACTGCGGCA#....(((((((.((((((((.#)))))))).))))))).	916	933	0.923077	-27.8	0	3.51396e-05	0.426	1.90021	0.686192	-12.8934	15	17	8	3UTR		0	0
hsa-miR-1302	NM_003897	IER3	TTGGGACATACTTATGCTAAA#GGTGTGAGATGTTCCC#..(((((((.((((((((...#))))))))))))))).	839	855	0.815385	-17.1	1	0.00274021	0.618	0.0431795	0.563653	-6.19951	15	16	15	3UTR		0	0
hsa-miR-1304-3p	NM_003897	IER3	TCTCACTGTAGCCTCGAACCCC#GGGTTGGGGGTTGGTGGGC#.((((((..((((((.(((((.#))))).)))))))))))).	1147	1166	1	-24.5	1	0.0188148	0.368	0.388477	0.967906	-7.3964	17	19	12	3UTR		0	0
hsa-miR-1247-5p	NM_003897	IER3	ACCCGTCCCGTTCGTCCCCGGA#TCCCGGGACCCCGGCGGGGCTCCGGTC#(((.((((((((.(((((.(((#))).)))))...))))))))...))).	99	126	0.846154	-27.6	0	2.22712e-08	0.279	0.6147	0.0288329	-8.25873	19	27	8	CDS		0	0
hsa-miR-1247-3p	NM_003897	IER3	CCCCGGGAACGTCGAGACTGGAGC#GCTCCGGTCCTGAGATCTTCACCTTCGACCCTCTCCCGGA#..((((((..((((((((((((((#)))))))))...............)))))....)))))).	117	157	0.923077	-31	1	0.00213681	0.265	0.287725	0.041197	-7.2559	20	40	9	CDS		0	0
hsa-miR-1249-5p	NM_003897	IER3	AGGAGGGAGGAGATGGGCCAAGTT#CTTGGCCTTACACTCCGCTCG#..(((((((.....((((((((..#))))))))....)))).))).	1	22	0.846154	-25	1	0.0179309	0.392	0	0	-14.5171	15	21	8	5UTR		0	0
hsa-miR-1249-3p	NM_003897	IER3	ACGCCCTTCCCCCCCTTCTTCA#GGAGAAGAAATGGGGAGGACTCGGGTGG#.(((((.((((((((((((((.#)))))))....)))).)))...))))).	938	966	1	-28.5	0	0.00132304	0.382	1.17748	1.06139	-5.33701	19	28	7	3UTR		0	0
hsa-miR-1250-5p	NM_003897	IER3	ACGGTGCTGGATGTGGCCTTT#GAGGACGCCCCTAACGCCGCATCCCTGGCGCCC#..(((((((((((((((....#.)))))))))..)))))).	362	395	0.846154	-27	1	3.14025e-06	0.279	-0.0303576	0.938068	-4.957	15	19	9	CDS		0	0
hsa-miR-1250-3p	NM_003897	IER3	ACATTTTCCAGCCCATTCA#AGAGGGTTGGGGGTTGG#.((.((((((((((.....#.)))))))))).)).	1144	1161	0.923077	-17.5	0	0.0107399	0.368	0.371633	0.981802	-7.79385	12	15	10	3UTR		0	0
hsa-miR-1251-5p	NM_003897	IER3	ACTCTAGCTGCCAAAGGCGCT#AGATCCTTCCATCTTCTTGAAGTCGCCTTTAGGGTGGCTGCGAGG#.((((((((((((((((((((#.)).)))))))..)))))))).))).	1098	1143	1	-25.6	1	0.00155477	0.426	1.36542	0.540915	-3.79332	20	26	8	3UTR		0	0
hsa-miR-1251-3p	NM_003897	IER3	CGCTTTGCTCAGCCAGTGTAG#ACACCTGGAACTGCGGCAAAGTA#.((((((((((((((((((..#)))).)))..))).)))))))).	915	938	0.846154	-19.7	1	0.000593864	0.412	1.35011	0.753147	-3.79332	18	23	8	3UTR		0	0
hsa-miR-1256	NM_003897	IER3	AGGCATTGACTTCTCACTAGCT#GGTTGGTGGGCTGTCACGGAGCGACTGTCGAGATCGCCTA#((((((((((..((((((((((#))))))))))..))))................)).)))).	1155	1195	0.923077	-20	1	0.000163034	0.529	0.412059	0.894635	-10.1092	20	40	10	3UTR		0	0
hsa-miR-1258	NM_003897	IER3	AGTTAGGATTAGGTCGTGGAA#TCCAGCAACACCCGGCCGCCTTCTAACTG#((((((((...(((((.((..#.)))))))...)))))))).	474	503	0.846154	-19.4	1	0.0136384	0.426	0.186713	0.760216	-9.06125	15	20	8	CDS		0	0
hsa-miR-1260a	NM_003897	IER3	ATCCCACCTCTGCCACCA#GGTGGCTGCGAGGTAGAGGGTTGGGGG#.((((((((((((((((.#))))))........)))))..))))).	1130	1157	0.846154	-23.6	1	0.0134362	0.368	0.531002	1.2332	-3.79332	16	27	6	3UTR		0	0
hsa-miR-1262	NM_003897	IER3	ATGGGTGAATTTGTAGAAGGAT#TCTTTCTGCTGCTCACCA#...(((((....(((((((((.#)))))))))...))))).	288	306	0.923077	-18.6	0	0.0385683	0.471	-0.468478	-0.051058	-14.985	14	18	9	CDS		0	0
hsa-miR-1263	NM_003897	IER3	ATGGTACCCTGGCATACTGAGT#CCAGGCGTACCT#..((((((((((..........#))))).))))).	551	563	0.846154	-16.8	1	0.00158533	0.471	0.0864166	-0.125242	-8.07147	10	12	5	3UTR		0	0
hsa-miR-1266-5p	NM_003897	IER3	CCTCAGGGCTGTAGAACAGGGCT#AGCCCTCGGACTACGCTCTGGA#..(((((((.((((..(((((((#)))))).)..))))))))))).	438	460	1	-25.8	1	5.77131e-05	0.426	0.548124	1.69133	-7.16801	18	22	11	CDS		0	0
hsa-miR-1268a	NM_003897	IER3	CGGGCGTGGTGGTGGGGG#CCCCGACCCCGGCCCC#.((((.(((.(((.((((#)))).)))))))))).	75	91	0.923077	-26.3	0	0.000103999	0.221	-0.0035039	0.764971	-7.79363	14	16	10	CDS		0	0
hsa-miR-1269a	NM_003897	IER3	CTGGACTGAGCCGTGCTACTGG#CCCGGCGGGGCTCCGGTCCT#..((((((((((.((((...((#)).)))).))))).))))).	108	128	0.846154	-24.5	1	4.77503e-08	0.294	0.204005	0.103969	-6.24613	16	20	5	CDS		0	0
hsa-miR-1270	NM_003897	IER3	CTGGAGATATGGAAGAGCTGTGT#ACACTCCGCTCGGCTCACCATGTGTCA#...((.((((((..((((((.((#.)).)))))).)))))).)).	10	37	1	-20.6	0	0.000451021	0.394	0.795406	0.487255	-10.5615	16	21	6	5UTR		0	0
hsa-miR-1272	NM_003897	IER3	GATGATGATGGCAGCAAATTCTGAAA#TGCTGCTCACCATCGTCT#(((((((.((((((((..........#)))))).)).))))))).	294	312	1	-21.7	1	0.0191828	0.471	-0.806641	-0.129998	-6.25121	15	18	7	CDS		0	0
hsa-miR-1275	NM_003897	IER3	GTGGGGGAGAGGCTGTC#CAGCACTTTCCTCCAG#.((((((((((((((..#)))).)))))))))).	463	479	1	-22.6	1	0.0592191	0.397	2.07113	0.961845	-4.02637	14	16	10	CDS		0	0
hsa-miR-1276	NM_003897	IER3	TAAAGAGCCCTGTGGAGACA#CCGCAGGGTTCTC#...((((((((((((.....#)))))))))))).	214	227	0.846154	-22.8	0	0.000178532	0.279	0.503741	0.0668763	-6.74759	12	13	12	CDS		0	0
hsa-miR-1281	NM_003897	IER3	TCGCCTCCTCCTCTCCC#GGAGAAGAAATGGGGAGGACTCGGGTGGGGGAGGACGT#.((((((((((((((((#.))))))........)))))))).)).	938	976	0.846154	-24	1	5.14003e-05	0.368	1.17003	1.19403	-3.79332	16	27	8	3UTR		0	0
hsa-miR-1288-5p	NM_003897	IER3	GCAGATCAGGACTGTAACTCACC#GGCGGGGCTCCGGTCCTGAGATCTTCA#(.((((((((((((...(((.((#)).)))....)))))))))..))).).	111	138	0.846154	-20.7	1	3.22911e-05	0.265	0.0182354	0.111577	-6.06975	18	27	9	CDS		0	0
hsa-miR-1292-3p	NM_003897	IER3	TCGCGCCCCGGCTCCCGTTC#GACGCCACCCGGTGCTTGAGGCGGGACCGAGGCGCA#..(((((.(((.(((((((.#.)))))))))).))))).	629	665	1	-28.3	0	5.0999e-05	0.294	0.191164	0.4843	-10.6174	15	18	10	3UTR		0	0
hsa-miR-1255b-2-3p	NM_003897	IER3	AACCACTTTCTTTGCTCATCCA#GGGTGGGGGAGGACGTCCCGGCTGGGATGAAGTCTGGTGGTG#.((((((.(((((.(((((((.#))))))).)))))......................)))))).	960	1002	0.846154	-22	1	0.00491343	0.397	1.24511	1.34437	-6.9638	18	42	7	3UTR		0	0
hsa-miR-664a-3p	NM_003897	IER3	TATTCATTTATCCCCAGCCTACA#GTCGCCTTTAGGGTGGCTGCGAGGTAGAGGGTTGGGGGTTGGTGGGC#..((((((.(((((((((((...#.))))))))))).)))))).	1119	1166	0.923077	-24	1	0.0188148	0.368	1.02854	0.998225	-6.01339	17	20	11	3UTR		0	0
hsa-miR-1306-5p	NM_003897	IER3	CCACCTCCCCTGCAAACGTCCA#GGACTCGGGTGGGGGAGGACGTCCCGGCTGGG#(((((((((((((....((((.#))))....))))))))))..........))).	954	986	0.846154	-27.3	1	9.19253e-10	0.382	1.08567	1.40374	-5.76291	17	32	10	3UTR	MIRT737283	0	0
hsa-miR-1307-5p	NM_003897	IER3	TCGACCGGACCTCGACCGGCT#GGCCCCCTCCACCATCCCGGGACCCCGGCGGGGCTCCGGTCC#..((((((((((((.((((..#.))))))))).))))))).	85	127	0.846154	-30	1	3.37981e-08	0.279	0.131111	0.333179	-5.69245	16	19	9	CDS		0	0
hsa-miR-1307-3p	NM_003897	IER3	ACTCGGCGTGGCGTCGGTCGTG#GCGGAGACGCCACCCGGTG#((.(((.((((((((..((((.#)))).))))))))))))).	624	643	1	-25.7	0	2.57349e-06	0.368	0.156875	0.460342	-7.27185	17	19	13	3UTR		0	0
hsa-miR-513b-5p	NM_003897	IER3	TTCACAAGGAGGTGTCATTTAT#GGCCGCCTTCTAACTGTGAC#.(((((((((((((((......#))).)))))))...))))).	487	507	0.846154	-16.8	1	0.020126	0.441	0.885507	0.793504	-3.79332	15	20	7	CDS		0	0
hsa-miR-1322	NM_003897	IER3	GATGATGCTGCTGATGCTG#GCATCCTCCAGCATCTCA#((.(((((((..(((((..#)))))...))))))))).	1025	1043	0.923077	-19.1	0	0.0328892	0.5	0.768667	1.03107	-11.6667	14	18	9	3UTR		0	0
hsa-miR-1470	NM_003897	IER3	GCCCTCCGCCCGTGCACCCCG#TGGGGAGGACTCGGGTGGGGGA#..((((((((((.((.(((((#)))))..).).)))))))))).	948	970	1	-29.9	1	0.000708901	0.397	1.36205	1.33552	-6.47918	17	22	10	3UTR		0	0
hsa-miR-1471	NM_003897	IER3	GCCCGCGTGTGGAGCCAGGTGT#ACACCTGGAACTGCGGCAAAGTAGGAGAAGAAATGGGGAGGACTCGGGTG#(((((.((((((..((((((((#))))))))..))))...........................)).))))).	915	965	0.846154	-24.3	0	0.00156298	0.382	1.58439	0.705141	-7.9845	19	50	8	3UTR		0	0
hsa-miR-1539	NM_003897	IER3	TCCTGCGCGTCCCAGATGCCC#GGTATTTATTGAGCTTTGTGGGACTGGTGGAAGCAGGAC#((((((((((((((((((((.#))))))............))))))..))....)))))).	878	917	0.846154	-22	1	0.00012909	0.5	0.363655	0.634398	-3.93757	20	39	6	3UTR		0	0
hsa-miR-320d	NM_003897	IER3	AAAAGCTGGGTTGAGAGGA#CAGCCCAGCTG#...((((((((((......#)))))))))).	695	706	0.846154	-19.1	0	5.12594e-06	0.309	-0.234744	0.633134	-8.33988	10	11	10	3UTR		0	0
hsa-miR-1825	NM_003897	IER3	TCCAGTGCCCTCCTCTCC#GGAGAAGAAATGGGGAGGACTCGGGTGGGGGAGGACGTCCCGGCTGGGA#((((((((((((((((((#.))))))))...))))................)))))).	938	987	0.923077	-23.8	1	1.36683e-09	0.368	1.12961	1.24078	-3.93757	18	39	8	3UTR		0	0
hsa-miR-1827	NM_003897	IER3	TGAGGCAGTAGATTGAAT#TCTTTCTGCTGCTCAC#(((.((((((((..((..#))..))))))))))).	288	304	0.923077	-16.9	0	0.104619	0.456	-0.735838	-0.138558	-9.11557	13	16	11	CDS		0	0
hsa-miR-1908-5p	NM_003897	IER3	CGGCGGGGACGGCGATTGGTC#GCCAGTCGAGGAACCGAACCCAGCCA#.((((((..(((((((((((.#)))))))).....)))..))).))).	253	279	0.846154	-25.8	1	0.00045898	0.397	-0.383937	-0.176601	-7.16335	17	26	8	CDS		0	0
hsa-miR-1908-3p	NM_003897	IER3	CCGGCCGCCGGCTCCGCCCCG#TGGGGAGGACTCGGGTGGGGGAGGACGTCCCGGCTGGG#(((((((((..((((((((..#.))))))))..))......))))))).	948	986	0.846154	-30.8	1	9.19253e-10	0.382	1.17677	1.35826	-8.00486	17	27	8	3UTR		0	0
hsa-miR-1909-5p	NM_003897	IER3	TGAGTGCCGGTGCCTGCCCTG#GGGGCTAGGCCCGGTG#.....(((((.(((((((((.#))))).))))))))).	705	721	0.923077	-26.6	0	5.24691e-07	0.426	-0.487402	0.852946	-16.4904	14	16	9	3UTR		0	0
hsa-miR-1909-3p	NM_003897	IER3	CGCAGGGGCCGGGTGCTCACCG#CGGTCCTGAGATCTTCACCTTCGACCCTCTCCCGGAGCCCGCAGCGGCCCCTGCC#.((((((((((((.((((....#.))))))....)))))))))).	121	176	0.846154	-32.1	1	2.87177e-05	0.191	0.15818	0.051659	-4.65016	16	22	10	CDS		0	0
hsa-miR-1910-5p	NM_003897	IER3	CCAGTCCTGTGCCTGCCGCCT#GGGTGGCTGCGAGGTAGAGGGTTGGG#((((((((.((((((((((((#)))))))....))))).)))))))).	1129	1155	0.923077	-29.8	1	0.019773	0.368	0.681139	1.15614	-4.99396	20	26	8	3UTR		0	0
hsa-miR-1910-3p	NM_003897	IER3	GAGGCAGAAGCAGGATGACA#CATCGTCTTCTGCCA#..((((((((.(.((((...#)))).))))))))).	304	319	0.923077	-20.4	1	0.0217321	0.441	-0.53611	-0.0196725	-9.07091	13	15	9	CDS		0	0
hsa-miR-1911-5p	NM_003897	IER3	TGAGTACCGCCATGTCTGTTGGG#CCCGGCTGGGATGAAGTCTGGTGGTGGGTCGT#(((.(((((((((((((((((((#))))))..))))).....))))))))..))).	976	1008	0.846154	-21.3	0	0.00758881	0.412	1.37449	1.11571	-6.9696	22	32	8	3UTR		0	0
hsa-miR-1911-3p	NM_003897	IER3	CACCAGGCATTGTGGTCTCC#GGAGACGCCACCCGGTGCTTGA#...(((((((((((((((((#))))..)))))..)))))))).	626	648	0.923077	-20.9	0	2.87745e-06	0.338	0.388478	0.285191	-6.51454	17	22	8	3UTR		0	0
hsa-miR-1912-3p	NM_003897	IER3	TACCCAGAGCATGCAGTGTGAA#TCACGGAGCGACTGTCGAGATCGCCTAGTATGTTCTGTGA#...(((((((((((((.((((.#.)))))).)))))))))).).	1168	1208	0.923077	-19.8	0	4.63051e-05	0.574	0.947693	0.192247	-6.51454	17	21	10	3UTR		0	0
hsa-miR-1913	NM_003897	IER3	TCTGCCCCCTCCGCTGCTGCCA#TGGCTGCGAGGTAGAGGGTTGGGGGTTGGT#((.(((((((((.(((((((((#)))).....))))).)))..)))))).)).	1132	1162	1	-25.2	0	0.0183789	0.368	0.775885	1.11445	-6.78424	20	30	6	3UTR		0	0
hsa-miR-1914-5p	NM_003897	IER3	CCCTGTGCCCGGCCCACTTCTG#AGAAGAAATGGGGAGGACTCGGGTGGGGGA#.(((.((((((((((((((((.#)))))...))))......))))))).))).	940	970	0.923077	-24	0	0.000708901	0.397	1.19024	1.17635	-7.91236	19	30	7	3UTR		0	0
hsa-miR-1915-5p	NM_003897	IER3	ACCTTGCCTTGCTGCCCGGGCC#GGCCCCCTCCACCATCCCGGGACCCCGGCGGGGCTCCGGTC#(((..(((((((((((((((..#.))))))....)))))))))...))).	85	126	0.923077	-28.8	0	2.22712e-08	0.279	0.116633	0.512934	-11.0886	18	27	9	CDS		0	0
hsa-miR-1976	NM_003897	IER3	CCTCCTGCCCTCCTTGCTGT#GCTGCGAGGTAGAGGGTTGGGGGT#(((((.(((((((((((.((#)).))))))...))))).))))).	1134	1158	0.846154	-26.2	0	0.0163539	0.353	0.74701	1.10434	-5.83853	18	24	6	3UTR		0	0
hsa-miR-2110	NM_003897	IER3	TTGGGGAAACGGCCGCTGAGTG#CTCAGCACTTTCCTCCAGCAACACCCGGCCGCCTTCTAACTGTGACTCCCCGCACTCCCCAAA#(((((((..(((((((((((..#))))))....................)))))........................))))))).	461	524	0.846154	-23.7	1	0.0879379	0.471	1.36606	0.687933	-7.3076	18	63	7	CDS		0	0
hsa-miR-2114-3p	NM_003897	IER3	CGAGCCTCAAGCAAGGGACTT#GAGACGCCACCCGGTGCTTGAGGCG#...((((((((((.(((....#.)))..)))))))))).	627	652	0.846154	-24.9	0	5.04176e-06	0.324	0.472697	0.50435	-7.37138	13	17	10	3UTR		0	0
hsa-miR-2115-5p	NM_003897	IER3	AGCTTCCATGACTCCTGATGGA#TTTATTGAGCTTTGTGGGACTGGTGGAAGCA#.((((((((.(.((((......#.)))).).)))))))).	882	913	1	-19.9	1	0.000333222	0.5	0.00528055	0.751883	-8.38263	13	17	8	3UTR		0	0
hsa-miR-2116-3p	NM_003897	IER3	CCTCCCATGCCAAGAACTCCC#GGGAGGACTCGGGTGGGGGAGGA#((((((..(((.((..(((((#)))))..))..)))..)))))).	950	973	0.846154	-28	0	0.000116599	0.382	1.39911	1.38732	-12.1102	16	23	6	3UTR		0	0
hsa-miR-2276-5p	NM_003897	IER3	GCCCTCTGTCACCTTGCAGACG#CGCCTTTAGGGTGGCTGCGAGGTAGAGGGTT#(((((((...(((((((((.((#.)).)))))))))))))))).	1121	1152	0.846154	-25.5	1	0.00509618	0.382	0.770271	1.04876	-8.55011	18	21	16	3UTR		0	0
hsa-miR-2277-3p	NM_003897	IER3	TGACAGCGCCCTGCCTGGCTC#GGGTTGGGGGTTGGTGGGCTGTCAC#(((((((.(((..((((((((#))))))))....)).).))))))).	1147	1172	0.923077	-25.3	1	1.83598e-05	0.382	0.497961	0.959063	-10.8871	18	25	8	3UTR		0	0
hsa-miR-2278	NM_003897	IER3	GAGAGCAGTGTGTGTTGCCTGG#AGCGCAGCCGCAGGGTTCTCT#((((((..((((.(((((((..#)).)))))))))..)))))).	207	228	0.846154	-22.4	0	0.00035839	0.294	-0.165187	0.0916044	-9.08403	17	21	9	CDS		0	0
hsa-miR-2681-5p	NM_003897	IER3	GTTTTACCACCTCCAGGAGACT#GGTCTCTTGGTATTTATTGAGCTTTGTGGGACTGGTGGAAGCA#((((((((((((((((((((((#)))))))))).................)))..))))).)))).	870	913	0.846154	-22.6	1	0.000333222	0.5	0.378852	0.702615	-3.93757	22	43	10	3UTR		0	0
hsa-miR-2682-3p	NM_003897	IER3	CGCCTCTTCAGCGCTGTCTTCC#GGAGGACTCGGGTGGGGGAGGACGT#(((((((((.((.(.(((((((#)))))))..).)).))))))).)).	951	976	0.923077	-25.4	1	5.14003e-05	0.368	1.20035	1.37974	-7.20466	19	25	7	3UTR		0	0
hsa-miR-711	NM_003897	IER3	GGGACCCAGGGAGAGACGTAAG#CTTCGACCCTCTCCCGGAGCCCG#(((..((.(((((((.((.(((#)))))...)))))))))..))).	139	162	0.846154	-23.6	0	0.00133213	0.25	0.12693	0.207637	-13.6353	17	23	9	CDS		0	0
hsa-miR-718	NM_003897	IER3	CTTCCGCCCCGCCGGGCGTCG#AGGCCCGGTGGGAAGGAGA#.((((..((((((((((.(..#).))))))))))..)))).	711	730	0.846154	-29.2	0	8.10326e-07	0.441	-0.810802	0.729144	-7.23797	15	19	10	3UTR		0	0
hsa-miR-2861	NM_003897	IER3	GGGGCCTGGCGGTGGGCGG#CCGGAGCCCGCAGCGGCCCCTGCCGGGCGCCCC#((((((((((((.((((.(#.).))))))))))))).))).	152	185	0.820513	-34.3	1	3.88705e-08	0.191	-0.0210622	0.185762	-5.22671	17	21	13	CDS		0	0
hsa-miR-2909	NM_003897	IER3	GTTAGGGCCAACATCTCTTGG#CAAGGGTGTGAGATGTTCCCCCTGC#..(((((..((((((((....#.))))))))..))))).	835	860	0.923077	-18.3	0	4.67292e-05	0.603	-0.007351	0.623028	-8.32703	13	17	8	3UTR		0	0
hsa-miR-3116	NM_003897	IER3	TGCCTGGAACATAGTAGGGACT#CCCTGCTGTAAATGCAGGTC#.(((((.(..(((((((((...#)))))))))...).))))).	854	874	0.846154	-21.1	0	2.94653e-05	0.529	-0.251587	0.366581	-7.63591	15	20	9	3UTR		0	0
hsa-miR-3120-3p	NM_003897	IER3	CACAGCAAGTGTAGACAGGCA#GTCTGTCTACTGTGTGA#((((.((...((((((((((.#)))))))))))))))).	1048	1065	0.846154	-20.3	0	0.00450253	0.485	0.361527	1.36963	-12.6691	16	17	16	3UTR		0	0
hsa-miR-3124-3p	NM_003897	IER3	ACTTTCCTCACTCCCGTGAAGT#ACTCGGGTGGGGGAGGA#.((((((((((((..((.....#))..)))))))))))).	956	973	0.923077	-18.2	1	0.000116599	0.382	1.33173	1.36458	-5.38561	14	17	12	3UTR		0	0
hsa-miR-3127-3p	NM_003897	IER3	TCCCCTTCTGCAGGCCTGCTGG#AGCAGGACACCTGGAACTGCGGCAAAGTAGGAGAAGAAATGGGGAG#(((((..(((((((((((((..#)))))).)........))))))..................))))).	909	955	0.923077	-22	0	0.147321	0.368	1.43279	0.695035	-7.38222	18	46	6	3UTR		0	0
hsa-miR-3130-5p	NM_003897	IER3	TACCCAGTCTCCGGTGCAGCC#GGCTGCGAGGTAGAGGGTTGGGG#..((((((((((..(((((((#))))))).)).)))...))))).	1133	1156	0.923077	-22.8	1	0.012913	0.368	0.595415	1.09802	-7.10297	17	23	7	3UTR		0	0
hsa-miR-3131	NM_003897	IER3	TCGAGGACTGGTGGAAGGGCCTT#GGCGCCCACCCCTGTGTCCGCCGTCCTCGAG#((((((((.((((((((((....#.))))...)))))))))))))).	388	419	1	-30.1	1	0.00299755	0.338	0.44131	0.928557	-4.99396	18	23	14	CDS		0	0
hsa-miR-3135a	NM_003897	IER3	TGCCTAGGCTGAGACTGCAGTG#GCTGCCAGTCGAGGAACCGAACCCAGCCAAAAGGCT#.((((.(((((.(((((((((.#))))).)))).............)))))...)))).	250	286	0.846154	-23.2	0	5.07535e-05	0.441	-0.490458	-0.177552	-9.04109	18	36	5	CDS		0	0
hsa-miR-3136-5p	NM_003897	IER3	CTGACTGAATAGGTAGGGTCATT#TGGCCTTACACTCCGCTCGGCTCAC#.(((((((..(((((((((((..#))))))))).))....)))).))).	3	28	0.807692	-17.6	1	0.0784539	0.386	0	0	-6.09222	18	25	9	5UTR		0	0
hsa-miR-544b	NM_003897	IER3	ACCTGAGGTTGTGCATTTCTAA#GAAAGCGCAGCCGCAGGG#.((((.((((((((.((((...#)))))))))))).)))).	204	222	0.923077	-24.6	0	8.79802e-05	0.279	-0.174698	0.0944577	-6.42973	16	18	12	CDS		0	0
hsa-miR-3137	NM_003897	IER3	TCTGTAGCCTGGGAGCAATGGGGT#GCCCCAGCGCCTCTCGCGGGCACCGAA#((.((.(((((.((((..((((((#))))))..))...)).))))))).)).	180	207	0.923077	-26	0	9.53401e-05	0.25	0.541783	0.174349	-10.7429	19	27	7	CDS		0	0
hsa-miR-3138	NM_003897	IER3	TGTGGACAGTGAGGTAGAGGGAGT#CTCCAGCATCTCAACTCCGTCTGTCTACT#.((((((((((((((.(..((((.#))))..))))))).......)))))))).	1030	1059	1	-23	1	0.0298773	0.485	0.547291	1.42269	-4.02637	19	29	8	3UTR		0	0
hsa-miR-3139	NM_003897	IER3	TAGGAGCTCAACAGATGCCTGTT#GCAGGTCTCTTGGTATTTATTGAGCTTTG#..(((((((((.(((((((....#.))))))).))))))))).	867	896	0.923077	-19.8	1	0.045213	0.529	0.0179132	0.554811	-8.3038	16	19	9	3UTR	MIRT512836	0	0
hsa-miR-3141	NM_003897	IER3	GAGGGCGGGTGGAGGAGGA#TCCTCCAGCAACACCCGGCCGCCTTCT#((((((((.(((.((((((#))))))........))).)))))))).	471	498	1	-28.3	1	0.20427	0.412	1.76551	0.811574	-6.28309	17	27	8	CDS		0	0
hsa-miR-3147	NM_003897	IER3	GGTTGGGCAGTGAGGAGGGTGTGA#TCAGCACTTTCCTCCAGCAACACCCGGCCG#(((((((..(((((((((((((((#))).))))))))))..))....))))))).	462	492	1	-28	1	0.108934	0.368	2.08465	0.959943	-7.3076	22	30	10	CDS		0	0
hsa-miR-3151-5p	NM_003897	IER3	GGTGGGGCAATGGGATCAGGT#GCCGCATCCCTGGCGCCCACCC#((((((((...(((((..(((#)))..)))))..)).)))))).	377	399	0.923077	-25.8	1	5.83223e-06	0.324	0.655913	1.00274	-9.06125	16	22	6	CDS		0	0
hsa-miR-3151-3p	NM_003897	IER3	CCTGATCCCACAGCCCACCT#GGTGGGCTGTCACGGAGCGA#..((.(((.((((((((((.#))))))))))...))).)).	1159	1179	0.923077	-24.5	0	2.71717e-07	0.426	0.492909	0.630608	-10.1324	15	20	10	3UTR		0	0
hsa-miR-3153	NM_003897	IER3	GGGGAAAGCGAGTAGGGACATTT#GTGACTCCCCGCACTCCCCA#(((((..(((....(((((((..#)))..)))))))..))))).	502	522	0.846154	-19.1	0	0.0659162	0.485	-0.595289	0.674618	-15.6998	15	20	7	3UTR		0	0
hsa-miR-3074-5p	NM_003897	IER3	GTTCCTGCTGAACTGAGCCAG#GGCTAGGCCCGGTGGGAAG#.(((((((((..((.((((..#)))).))..))))))))).	707	726	0.846154	-20.4	1	8.30986e-05	0.426	-0.734444	0.73167	-10.7004	15	19	9	3UTR		0	0
hsa-miR-3154	NM_003897	IER3	CAGAAGGGGAGTTGGGAGCAGA#TCTGCTGCTCACCATCGTCTTCTGC#(((((((.(((.((((((((((#)))))).)))).).)).))))))).	292	317	0.846154	-24.2	1	0.0454913	0.471	-0.667533	-0.0948077	-9.59801	20	25	7	CDS		0	0
hsa-miR-3156-3p	NM_003897	IER3	CTCCCACTTCCAGATCTTTCT#GGGAGGACGTCCCGGCTGGGATGAAGTCTGGTGGTGGGT#..((((((.((((((((((((#)))))))...................))))).)))))).	966	1005	0.923077	-21.7	1	0.00494949	0.397	1.24045	1.35194	-6.01339	18	39	7	3UTR		0	0
hsa-miR-3157-3p	NM_003897	IER3	CTGCCCTAGTCTAGCTGAAGCT#AGCTGGGGCTAGGCCCGGTGGG#(((((...((((((((..((((#))))..))))))))..))))).	701	723	0.846154	-22.6	0	3.91947e-05	0.441	-0.272643	0.774622	-9.69585	17	22	8	3UTR		0	0
hsa-miR-3158-5p	NM_003897	IER3	CCTGCAGAGAGGAAGCCCTTC#GAGGAACCGAACCCAGCCAAAAGGCTTCTCTTTCTGCT#...((((((((((((((....#.)))))).)))))))).	260	298	0.923077	-23.7	0	0.00402198	0.456	-0.0998805	-0.05296	-6.51454	14	17	8	CDS		0	0
hsa-miR-3158-3p	NM_003897	IER3	AAGGGCTTCCTCTCTGCAGGAC#GTCCCGGCTGGGATGAAGTCTG#..(((((((.((((.((.((((#))))..)).)))).))))))).	974	996	0.846154	-22	1	0.00163212	0.382	1.7793	1.2951	-6.93496	17	22	7	3UTR		0	0
hsa-miR-3160-5p	NM_003897	IER3	GGCTTTCTAGTCTCAGCTCTCC#GAGGGTTGGGGGTTGGTGGGCTG#(((((.(((.(((((((((((.#)))))))))))..))).))))).	1145	1168	0.923077	-23.2	0	0.0149084	0.353	0.302726	1.00454	-7.08104	19	23	11	3UTR		0	0
hsa-miR-3162-5p	NM_003897	IER3	TTAGGGAGTAGAAGGGTGGGGAG#CTCCCCGCACTCCCC#...((((((......((((((((#)))))))))))))).	506	521	0.923077	-23.6	0	0.0542232	0.471	-0.0986122	0.789699	-16.81	14	15	14	3UTR		0	0
hsa-miR-3162-3p	NM_003897	IER3	TCCCTACCCCTCCACTCCCCA#TGGGGAGGACTCGGGTGGGGGA#(((((((((.....(((((((#))))))).....))))))))).	948	970	0.923077	-30.7	1	0.000708901	0.397	1.44402	1.36079	-13.4976	16	22	9	3UTR		0	0
hsa-miR-3163	NM_003897	IER3	TATAAAATGAGGGCAGTAAGAC#TCTTATTGCTCCTAATTA#.....(((.((((((((((((.#))))))))).))).))).	746	764	0.923077	-15.6	0	0.101858	0.691	1.28509	0.321102	-14.722	15	18	9	3UTR		0	0
hsa-miR-3164	NM_003897	IER3	TGTGACTTTAAGGGAAATGGCG#CCATTAGGAATGAGATCCGTGAGATCCTTCCATCTTCTTGAAGTCGCC#.(((((((((((((..((((..#.)))).))))))))))))).	1077	1125	0.938462	-18.8	1	0.0283289	0.471	1.77486	0.649557	-4.76182	17	20	13	3UTR		0	0
hsa-miR-3165	NM_003897	IER3	AGGTGGATGCAATGTGACCTCA#GAGGTGACTGCATCCTCCA#.((.(((((((..((.(((((.#))))).))))))))).)).	1016	1035	0.961538	-26.5	0	6.00969e-05	0.471	1.46167	0.849157	-11.6943	16	19	9	3UTR		0	0
hsa-miR-1260b	NM_003897	IER3	ATCCCACCACTGCCACCAT#GGTTGGGGGTTGGTGGGC#..(((((((((.(((((..#))).)).))).)))))).	1148	1166	0.923077	-23.4	1	0.0188148	0.368	0.412059	0.894635	-8.3038	14	18	6	3UTR		0	0
hsa-miR-3169	NM_003897	IER3	TAGGACTGTGCTTGGCACATAG#GCGGGGCTCCGGTCCTGA#((((((((.((((.((......#)).))))..)))))))).	112	130	0.846154	-21.7	1	1.71201e-08	0.294	0.0155177	0.0925556	-5.8508	14	18	8	CDS		0	0
hsa-miR-3170	NM_003897	IER3	CTGGGGTTCTGAGACAGACAGT#CTGTGTCCGCCGTCCTCGAGCCCTTTAATCTGACTTCGGAGCCCTCGGA#(((((((((((((.((((....#.))))..)))))))))).))).	399	448	0.826923	-22.3	1	8.02191e-06	0.412	3.00192	0.793504	-4.79441	17	22	10	CDS		0	0
hsa-miR-3173-5p	NM_003897	IER3	TGCCCTGCCTGTTTTCTCCTTT#GGGGGAGGACGTCCCGGCTGGGA#..(((.((((((((((((((..#)))))))))))....))).))).	964	987	0.897436	-23	0	1.36683e-09	0.368	0.848876	1.42143	-6.85796	17	23	11	3UTR		0	0
hsa-miR-3173-3p	NM_003897	IER3	AAAGGAGGAAATAGGCAGGCCA#TGGACCTCAGCACTTTCCTCCA#...((((((((...((((((((#))).)))..))..)))))))).	456	478	0.923077	-19.9	0	0.0937516	0.382	2.58344	1.11782	-12.0073	16	22	8	CDS		0	0
hsa-miR-1193	NM_003897	IER3	GGGATGGTAGACCGGTGACGTGC#GCGCCCACCCCTGTGTCCGCCGTCCTC#((((((((.((((((((..((((#)))).))))...).))).)))))))).	389	416	0.923077	-24.2	1	0.00247116	0.324	0.998304	0.824889	-4.99396	20	27	8	CDS		0	0
hsa-miR-3175	NM_003897	IER3	CGGGGAGAGAACGCAGTGACGT#ACTGTGACTCCCCGC#(((((((....((((((.....#)))))).))))))).	499	514	0.846154	-19.8	1	0.0125943	0.441	-0.188286	0.801112	-11.3749	13	15	7	CDS		0	0
hsa-miR-3176	NM_003897	IER3	ACTGGCCTGGGACTACCGG#GGACGTCCCGGCTGGG#.((((((.(((((..((..#))..))))))))))).	970	986	0.923077	-21.5	1	9.19253e-10	0.382	1.48333	1.29636	-7.69925	13	16	11	3UTR		0	0
hsa-miR-3180-5p	NM_003897	IER3	CTTCCAGACGCTCCGCCCCACGTCG#CGGGTGGGGGAGGACGTCCCGGCTGGGAT#.(((((((((.(((.((((((.(((#)))))))))..))))))).....))))).	959	988	0.923077	-26.2	1	1.23172e-09	0.353	1.23789	1.43027	-7.35355	21	29	9	3UTR		0	0
hsa-miR-3180-3p	NM_003897	IER3	TGGGGCGGAGCTTCCGGAGGCC#GCCTCCAGAGGACGCCCCT#.((((((...((((.((((((.#)))))).)))).)))))).	355	374	0.846154	-30.4	1	0.000147256	0.25	0.731998	0.31606	-9.14131	16	19	6	CDS		0	0
hsa-miR-3181	NM_003897	IER3	ATCGGGCCCTCGGCGCCGG#CCGGCGCCCCTGCCTCCAGAGGACGCCCC#...((((((((((((((((#))))))))..........))))..)))).	344	373	0.846154	-28.6	0	5.85944e-05	0.25	0.425842	0.659401	-6.51454	16	29	8	CDS		0	0
hsa-miR-3183	NM_003897	IER3	GCCTCTCTCGGAGTCGCTCGGA#TCCATCTTCTTGAAGTCGCCTTTAGGGTGGCTGCGAGGTAGAGGG#.(((((((((.((((((((.((#.)).)))))))).))))..))))).	1105	1150	0.923077	-25.6	1	0.000555601	0.397	1.17554	0.95401	-6.6181	19	25	8	3UTR		0	0
hsa-miR-3184-3p	NM_003897	IER3	AAAGTCTCGCTCTCTGCCCCTCA#GAGGCGCATAGAGACCGAGGCA#...((((((.(((((((.((((.#)))).)))..)))).)))))).	673	695	0.846154	-25.2	0	0.00193871	0.294	0.601833	0.0924472	-7.75705	17	22	6	3UTR		0	0
hsa-miR-3185	NM_003897	IER3	AGAAGAAGGCGGTCGGTCTGCGG#CCGGCCGCCTTCTA#...(((((((((((((.......#))))))))))))).	485	499	1	-26.6	0	0.210693	0.412	0.973916	0.796357	-6.51454	13	14	13	CDS		0	0
hsa-miR-3065-3p	NM_003897	IER3	TCAGCACCAGGATATTGTTGGAG#CCAGGCGTACCTGGTGCGCGAG#((.((((((((.(((..((((..#))))..)))))))))))..)).	551	573	0.846154	-22.4	0	2.6687e-08	0.426	0.0440503	-0.101091	-9.07497	17	22	11	3UTR		0	0
hsa-miR-3187-3p	NM_003897	IER3	TTGGCCATGGGGCTGCGCGG#CCGAAAGCGCAGCCGCAGGGTTC#..((((.((.((((((((..#.)))))))).)).)))).	202	225	1	-26.8	0	0.000101727	0.279	-0.108123	0.119186	-7.74319	14	18	8	CDS		0	0
hsa-miR-3188	NM_003897	IER3	AGAGGCTTTGTGCGGATACGGGG#CCCTGTGTCCGCCGTCCTCGAGCCCTTTAATCTGACTTCGGAGCCCTCG#.(((((((((.((((((((((((#))))))))))))..........................))))))).)).	397	446	0.923077	-29.6	1	9.00922e-06	0.412	1.56261	0.775433	-6.6181	21	49	12	CDS		0	0
hsa-miR-3189-5p	NM_003897	IER3	TGCCCCATCTGTGCCCTGGGTAGGA#ACCGAGGCGCACAGAGACCGAGGCG#.((((..((((((((((.(((....#))).))).)))))))....).))).	654	679	0.846154	-27	0	0.0129512	0.309	0.394602	0.24364	-7.23797	17	25	7	3UTR		0	0
hsa-miR-320e	NM_003897	IER3	AAAGCTGGGTTGAGAAGG#CCGAGGCACAGCCCAGCTG#..((((((((((......#.)))))))))).	687	706	0.846154	-19.1	1	5.12594e-06	0.309	-0.164	0.479013	-8.07147	10	12	10	3UTR		0	0
hsa-miR-3190-5p	NM_003897	IER3	TCTGGCCAGCTACGTCCCCA#GGGATGAAGTCTGGTGGT#..(.(((((((.((((((..#)))))).)).))))).).	983	1001	0.846154	-20	0	0.00376622	0.397	1.44543	1.2332	-11.3358	14	18	6	3UTR		0	0
hsa-miR-3190-3p	NM_003897	IER3	TGTGGAAGGTAGACGGCCAGAGA#CTCTGGACCTCAGCACTTTCCT#...(((((((.((.((((((((.#)))))).))))...))))))).	453	475	0.923077	-22.3	0	0.0769411	0.382	2.35518	1.29472	-10.1962	17	22	7	CDS		0	0
hsa-miR-3191-5p	NM_003897	IER3	CTCTCTGGCCGTCTACCTTCCA#GGTTGGTGGGCTGTCACGGAGC#((((.((((.(((((((..((.#))..))))))).)))).)))).	1155	1177	0.923077	-24.8	0	2.42304e-06	0.412	0.494353	0.772096	-9.29912	17	22	7	3UTR		0	0
hsa-miR-3191-3p	NM_003897	IER3	TGGGGACGTAGCTGGCCAGACAG#GCCAGCTGCCAGTCGAGGAACCGAACCCAG#((((((((((((((((.......#)))))))))..)))...........)))).	246	276	0.923077	-22.4	1	2.3883e-05	0.382	-0.189785	-0.052009	-3.93757	16	30	9	CDS		0	0
hsa-miR-3192-5p	NM_003897	IER3	TCTGGGAGGTTGTAGCAGTGGAA#TTCTGCTGCTCACCATCGTCTTCTGCCAGAT#(((((.(((..((((((((((((#)))))))))).))........))).))))).	291	322	0.846154	-21.8	0	0.00310721	0.412	-0.659019	-0.0367918	-9.90581	20	31	10	CDS		0	0
hsa-miR-3193	NM_003897	IER3	TCCTGCGTAGGATCTGAGGAGT#ACTTCGGAGCCCTCGGACTACGCTCTGGAC#(((.((((((..(((((((.((#.)))))))))))))))...))).	431	461	0.923077	-22.9	0	6.88e-05	0.426	0.844319	1.5772	-13.1412	18	23	15	CDS		0	0
hsa-miR-3194-3p	NM_003897	IER3	AGCTCTGCTGCTCACTGGCAGT#GCTGGGGCTAGGCCCGGTGGGAAGGAGAGCG#.(((((.((.((((((((((((#)))).........)))))))).)).))))).	702	733	0.846154	-25.7	0	1.90753e-05	0.485	-0.554777	0.93885	-6.57952	19	31	8	3UTR		0	0
hsa-miR-3199	NM_003897	IER3	AGGGACTGCCTTAGGAGAAAGTT#GACGCCACCCGGTGCTTGAGGCGGGACCG#.((..((((((((((........#.))))))))))..)).	629	658	1	-21.8	0	0.000249652	0.324	0.604079	0.4843	-11.1774	12	16	10	3UTR		0	0
hsa-miR-3200-3p	NM_003897	IER3	CACCTTGCGCTACTCAGGTCTG#GGGTGGCTGCGAGGTA#.((((((((((((((.......#))))))).))))))).	1129	1145	0.846154	-22.5	1	0.00160148	0.397	0.536702	1.17635	-4.02637	14	16	7	3UTR		0	0
hsa-miR-514b-3p	NM_003897	IER3	ATTGACACCTCTGTGAGTGGA#TCACGGAGCGACTGTCGAG#.(((((((((((((((.....#)))))))).)..)))))).	1168	1187	0.923077	-16.8	1	1.43829e-05	0.456	0.85449	0.238989	-3.79332	15	19	8	3UTR		0	0
hsa-miR-4296	NM_003897	IER3	ATGTGGGCTCAGGCTCA#TGAGATCTTCACCTTCGACCCTCTCCCGGAGCCCGCAG#.(((((((((.((....#.)).))))))))).	127	165	0.923077	-20.2	1	0.00204375	0.265	0.224756	0.0897022	-8.44344	11	14	9	CDS		0	0
hsa-miR-378c	NM_003897	IER3	ACTGGACTTGGAGTCAGAAGAGTGG#CCGCCTTCTAACTGTGACTCCCCGCACTCCC#...(((...(((((((((((.((((#)))))))))......))))))......))).	489	520	0.846154	-19.2	0	0.0314031	0.485	0.811069	0.786846	-11.4283	18	31	9	CDS		0	0
hsa-miR-4294	NM_003897	IER3	GGGAGTCTACAGCAGGG#CCCTGCTGTAAATGCAGGTCTCTTG#(((((.(((((((((((#))))))))).......)).))))).	854	879	0.846154	-20.9	0	0.00011922	0.515	0.0740595	0.489119	-5.83853	16	25	9	3UTR		0	0
hsa-miR-4301	NM_003897	IER3	TCCCACTACTTCACTTGTGA#GCTGGGATGAAGTCTGGTGGTGGGT#.(((((((((..((((....#.))))..))))))))).	980	1005	0.846154	-18	1	0.00494949	0.397	1.5114	1.28499	-9.9649	13	17	9	3UTR		0	0
hsa-miR-4304	NM_003897	IER3	CCGGCATGTCCAGGGCA#GCTCTGGACCTCAGCACTTTCCTCCAGCAACACCCGGCCGC#.((((..(((((((((.#)))))))))...........................)))).	452	493	0.846154	-20.6	0	0.114265	0.382	2.32982	1.37271	-7.23797	13	41	9	CDS		0	0
hsa-miR-4306	NM_003897	IER3	TGGAGAGAAAGGCAGTA#GCACTTTCCTCCAG#(((((.(((((((....#)).)))))))))).	465	479	0.923077	-16.5	0	0.0592191	0.397	2.9829	0.829644	-7.66387	12	14	10	CDS		0	0
hsa-miR-4308	NM_003897	IER3	TCCCTGGAGTTTCTTCTT#GAGACTTCGGCGGAC#(((((((((((((.....#)))))))))).))).	1063	1078	0.923077	-17.2	1	0.000618911	0.485	0.10454	1.23067	-5.76291	13	15	10	3UTR		0	0
hsa-miR-4311	NM_003897	IER3	GAAAGAGAGCTGAGTGTG#TACACTCCGCTCGGCTCA#......((((((((((..#.)))))))))).	9	27	0.846154	-18.2	0	0.0705806	0.375	0	0	-15.5666	10	12	10	5UTR		0	0
hsa-miR-4312	NM_003897	IER3	GGCCTTGTTCCTGTCCCCA#GGGACCCCGGCGGGGCTC#(((((((((...(((((..#)))))...))))))))).	103	121	0.846154	-20.6	1	5.11992e-08	0.265	0.579827	0.0364415	-11.3517	14	18	9	CDS		0	0
hsa-miR-4313	NM_003897	IER3	AGCCCCCTGGCCCCAAACCC#GGGTGGCTGCGAGGTAGAGGGTTGGGGGTTGGTGGGCTG#(((((.((((((((.(((((#.))))).)))))))).))))).	1129	1168	0.807692	-31	0	0.0149084	0.353	0.839049	1.06518	-6.57398	18	22	8	3UTR		0	0
hsa-miR-4315	NM_003897	IER3	CCGCTTTCTGAGCTGGAC#CCGGTGGGAAGGAGAGCGT#.((((((((..(((((..#))))).....)))))))).	715	734	0.846154	-18.3	1	5.50716e-05	0.485	-0.095783	0.6584	-7.86061	13	19	8	3UTR		0	0
hsa-miR-4316	NM_003897	IER3	GGTGAGGCTAGCTGGTG#CGCCAGCTGCCAGTCGAGGAACCGAACCCAGCCAAAAGGCTTCTCTTTCTGCTGCTCACCA#(((((((((((((((((#)))))))).....................))))......................))))).	245	306	0.846154	-20.3	1	0.0385683	0.471	-0.437198	0.204783	-3.93757	17	61	8	CDS		0	0
hsa-miR-4322	NM_003897	IER3	CTGTGGGCTCAGCGCGTGGGG#CCCGGCGGGGCTCCGGTCCTGAGATCTTCACCTTCGACCCTCTCCCGGAGCCCGCAGC#((((((((((..((.(.((((#.)))).).)))))))))))).	108	166	0.846154	-25.3	1	0.000141578	0.265	0.148669	0.120137	-10.8446	17	21	12	CDS		0	0
hsa-miR-4323	NM_003897	IER3	CAGCCCCACAGCCTCAGA#CTGCGAGGTAGAGGGTTGGGGGTTGG#(((((((.((((((....#.))))))))))))).	1135	1161	1	-22.6	1	0.0107399	0.368	0.667605	0.988118	-7.21971	13	15	13	3UTR		0	0
hsa-miR-4324	NM_003897	IER3	CCCTGAGACCCTAACCTTAA#AGGGTTGGGGGTTGGTGGGC#((((.(..((((((((((..#))))))))))..).).))).	1146	1166	0.846154	-20.9	0	0.0188148	0.368	0.341314	0.998225	-11.9139	15	20	10	3UTR		0	0
hsa-miR-4257	NM_003897	IER3	CCAGAGGTGGGGACTGAG#TTCGGAGCCCTCGGACTACGCTCTGGA#((((((((((...(((((#.))))).)))).)))))).	433	460	0.846154	-19.8	1	5.77131e-05	0.426	1.04096	1.63236	-11.3983	15	19	6	CDS		0	0
hsa-miR-4258	NM_003897	IER3	CCCCGCCACCGCCTTGG#GGGGGTTGGTGGGC#.(((((((((.((....#)).))).)))))).	1152	1166	0.846154	-20.9	1	0.0188148	0.368	0.412059	0.894635	-8.44344	11	14	6	3UTR		0	0
hsa-miR-4259	NM_003897	IER3	CAGTTGGGTCTAGGGGTCAGGA#CCTCGGACTACGCTCTGGACCTCAGCA#..(((((((((((((((((((.#)))..)))....))))))))).)))).	441	468	0.923077	-23	1	0.000450088	0.368	1.52993	1.14921	-4.957	19	27	9	CDS		0	0
hsa-miR-4260	NM_003897	IER3	CTTGGGGCATGGAGTCCCA#GGGGCTCCGGTCCTGAGA#((((((((.(((((((((.#))))))))))))))))).	114	132	0.923077	-29.3	1	2.79863e-07	0.279	0.199394	0.0782892	-4.99396	17	18	17	CDS		0	0
hsa-miR-4254	NM_003897	IER3	GCCTGGAGCTACTCCACCATCTC#GGTGGTGGGTCGTAAGTTTAGGA#.((((((..((((((((((((..#)))))))))..)))..)))))).	995	1018	1	-23.3	1	0.0120726	0.456	1.36061	1.03486	-7.16335	18	23	9	3UTR		0	0
hsa-miR-4252	NM_003897	IER3	GGCCACTGAGTCAGCACCA#TGGGGCTAGGCCCGGTGGG#..((((((.((((((.(((#))).))).))).)))))).	704	723	0.923077	-20.3	1	3.91947e-05	0.441	-0.357464	0.73925	-6.24644	15	19	6	3UTR		0	0
hsa-miR-4327	NM_003897	IER3	GGCTTGCATGGGGGACTGG#TCCCCCTGCTGTAAATGCAGGTCT#(((((((((((((((....#))))))........))))))))).	851	875	0.980769	-22.9	1	3.0067e-05	0.529	0.268374	0.519438	-4.17062	15	24	9	3UTR		0	0
hsa-miR-4265	NM_003897	IER3	CTGTGGGCTCAGCTCTGGG#CCCGGAGCCCGCAGC#((((((((.....((((((#)))))))))))))).	151	166	0.846154	-22.4	1	0.000141578	0.265	-0.231764	0.196224	-13.6972	14	15	14	CDS		0	0
hsa-miR-4266	NM_003897	IER3	CTAGGAGGCCTTGGCC#GGCCGCCTTCTAA#.((((((((...((((#)))))))))))).	487	500	0.846154	-18.2	1	0.211139	0.426	1.8416	0.80777	-11.2074	12	13	12	CDS	MIRT512834	0	1
hsa-miR-4263	NM_003897	IER3	ATTCTAAGTGCCTTGGCC#CCGAGGCGCATAGAG#..((((.(((((((((..#))))))))).)))).	671	686	0.846154	-20.1	0	0.0938645	0.294	0.938709	0.11266	-6.50069	13	15	9	3UTR		0	0
hsa-miR-4270	NM_003897	IER3	TCAGGGAGTCAGGGGAGGGC#GCCTTCTAACTGTGACTCCCC#...((((((((.((((((((#))))))...)).)))))))).	491	512	0.846154	-26.1	0	0.0165565	0.441	1.81566	0.814427	-9.86134	16	21	8	CDS		0	0
hsa-miR-4273	NM_003897	IER3	GTGTTCTCTGATGGACAG#TGTGCCGGCGCCCCTGCCTCCAGAGGACGCC#((((((((((..((.(((#.)))))..)))))))))).	340	371	0.846154	-21.4	1	3.71295e-05	0.25	1.42692	0.15818	-10.8446	15	19	10	CDS		0	0
hsa-miR-4274	NM_003897	IER3	CAGCAGTCCCTCCCCCTG#GGGGGTTGGTGGGCTGTC#..((((((((((((((..#)))))..)).))))))).	1152	1170	0.846154	-22.8	1	4.98647e-05	0.382	0.303267	0.717775	-4.957	14	18	7	3UTR		0	0
hsa-miR-4280	NM_003897	IER3	GAGTGTAGTTCTGAGCAGAGC#GCCCTCGGACTACGCTCT#((((((((.((((((......#.)))))))))))))).	439	457	0.923077	-20.6	1	0.000218576	0.426	1.08073	1.581	-5.22701	14	16	14	CDS		0	0
hsa-miR-4285	NM_003897	IER3	GCGGCGAGTCCGACTCAT#GAGCCCTCGGACTACGCTC#..((((((((((((((..#)))...))))))).)))).	437	456	0.864103	-19.8	1	0.000419967	0.441	0.748908	1.53915	-4.957	14	19	7	CDS		0	0
hsa-miR-4284	NM_003897	IER3	GGGCTCACATCACCCCAT#TGGGGGTTGGTGGGCTG#.(((((((....(((((.#)))))....))))))).	1151	1168	0.846154	-21.2	1	0.0149084	0.353	0.422165	0.721565	-12.2638	12	17	7	3UTR		0	0
hsa-miR-4286	NM_003897	IER3	ACCCCACTCCTGGTACC#GGGGCTAGGCCCGGTGGGA#..((((((((((((.((#)).))))))...)))))).	705	724	0.923077	-19.8	1	0.000195701	0.441	-0.635627	0.802414	-5.69245	14	19	6	3UTR		0	0
hsa-miR-4287	NM_003897	IER3	TCTCCCTTGAGGGCACTTT#GGTGCTTGAGGCGGGAC#((((((((..(((((((..#))))))))))).)))).	639	656	0.846154	-16.3	1	8.47961e-05	0.324	0.770272	0.303077	-6.23647	15	17	11	3UTR		0	0
hsa-miR-4290	NM_003897	IER3	TGCCCTCCTTTCTTCCCTC#AGGAGAAGAAATGGGGAGGA#...(((((((((((((((.#))).))))))...)))))).	937	957	0.846154	-19.6	0	0.134286	0.353	1.19875	1.05634	-6.51454	15	20	6	3UTR		0	0
hsa-miR-4329	NM_003897	IER3	CCTGAGACCCTAGTTCCAC#GTGGGACTGGTGGAAGCAGGA#((((...((((((((((((#)))))))))).))...)))).	895	916	1	-23.9	0	0.00023478	0.5	0.453261	0.789782	-11.5013	16	21	10	3UTR		0	0
hsa-miR-500b-5p	NM_003897	IER3	AATCCTTGCTACCTGGGT#ACTCGGGTGGGGGAGGAC#..(((((.((((((((((#))))))))))..))))).	956	974	1	-20.6	0	1.62946e-05	0.368	1.20035	1.29131	-7.27064	15	18	10	3UTR		0	0
hsa-miR-4328	NM_003897	IER3	CCAGTTTTCCCAGGATT#GGGAGGACTCGGG#(((((((((((......#))))))))).)).	950	963	0.846154	-16.2	1	0.00210235	0.382	1.39911	1.25215	-10.3988	11	13	9	3UTR		0	0
hsa-miR-3605-5p	NM_003897	IER3	TGAGGATGGATAGCAAGGAAGCC#GGCTTCTCTTTCTGCTGCTCACCATCGTCT#.((.(((((..((((((((((((#)))))).))......))))..))))).)).	282	312	0.846154	-23.9	0	0.0191828	0.471	-0.564142	0.00410494	-10.8926	19	30	6	CDS	MIRT741509	0	0
hsa-miR-3605-3p	NM_003897	IER3	CCTCCGTGTTACCTGTCCTCTAG#GGAGGACTCGGGTGGGGGAGGA#(((((.(..((((((((((((..#)))))))..)))))).))))).	951	973	0.846154	-25.7	0	0.000116599	0.382	1.02854	1.333	-9.20856	18	22	7	3UTR		0	0
hsa-miR-3610	NM_003897	IER3	GAATCGGAAAGGAGGCGCCG#CGGCCGCCTTCTAACTGTGACTCC#((.(((.(.(((((((((((#)))).)))))))...).))).)).	486	510	0.846154	-19.4	0	0.0243982	0.441	1.09975	0.809672	-8.09519	17	24	7	CDS		0	0
hsa-miR-3612	NM_003897	IER3	AGGAGGCATCTTGAGAAATGGA#TCCATCTTCTTGAAGTCGCCTTTA#.((((((..(((((((((((((#))))).))))).)))..)))))).	1105	1129	0.846154	-19.4	1	0.00171105	0.441	1.07571	0.66598	-7.16335	19	24	6	3UTR		0	0
hsa-miR-3614-5p	NM_003897	IER3	CCACTTGGATCTGAAGGCTGCCC#GGGTGGCTGCGAGGTAGAGGGTTGGG#((((((..((((...((((((((#))))))))...))))...)))).)).	1129	1155	0.846154	-21.2	0	0.019773	0.368	0.232671	1.11066	-10.6763	18	26	8	3UTR		0	0
hsa-miR-3614-3p	NM_003897	IER3	TAGCCTTCAGATCTTGGTGTTTT#CACCATCGTCTTCTGCCAGATCCTGATGGCTGA#(((((.(((((((.((((.....#.)))))))).))).))))).	301	334	0.923077	-20.4	0	5.96548e-05	0.353	-0.374426	-0.0424985	-6.69537	16	20	8	CDS		0	0
hsa-miR-3615	NM_003897	IER3	TCTCTCGGCTCCTCGCGGCTC#GCCTTTAGGGTGGCTGCGAGGTAGAGGGTTGGGGGT#.(((((((((((((((((((.#.)))))))))).....))))))))).	1122	1158	0.871795	-28.4	1	0.0163539	0.353	0.784307	1.08666	-3.79332	19	26	10	3UTR		0	0
hsa-miR-3616-3p	NM_003897	IER3	CGAGGGCATTTCATGATGCAGGC#GCCCTTTAATCTGACTTCGGAGCCCTCGG#(((((((...((.(((.(((((.#.)))).).)))))))))))).	418	447	0.923077	-19.5	1	7.28875e-06	0.412	0.909537	1.58861	-9.83924	17	21	12	CDS		0	0
hsa-miR-3617-3p	NM_003897	IER3	CATCAGCACCCTATGTCCTTTCT#GGTAGAGGGTTGGGGGTTGGTGG#(((((((.(((((..((((((((#)).)))))).)))))))))))).	1141	1164	0.846154	-22.6	1	0.0452511	0.368	0.815189	1.08539	-7.8435	20	23	12	3UTR		0	0
hsa-miR-3619-5p	NM_003897	IER3	TCAGCAGGCAGGCTGGTGCAGC#GCGCCAGCTGCCAGTCGAG#((.((.((((.((((((((...#)))))))))))).)).)).	244	263	1	-25.9	0	0.000460728	0.382	-0.108123	-0.169943	-10.2208	16	19	12	CDS		0	0
hsa-miR-3619-3p	NM_003897	IER3	GGGACCATCCTGCCTGCTGTGG#CCGAAAGCGCAGCCGCAGGGTTCTCTACCCTCGAGTGGTCCG#.((((((((((((..((((((.#.)))))).)))))...............))))))).	202	244	0.846154	-27.8	1	2.97335e-08	0.338	0.196576	-0.0672265	-5.38561	18	36	7	CDS		0	0
hsa-miR-23c	NM_003897	IER3	ATCACATTGCCAGTGATTACCC#GGTATTTATTGAGCTTTGTGGG#.(((((..((((((((.((((.#)))).)))))).))..))))).	878	900	0.846154	-19.5	0	0.0109196	0.515	0.231268	0.692509	-7.65065	17	22	6	3UTR		0	0
hsa-miR-3620-5p	NM_003897	IER3	GTGGGCTGGGCTGGGCTGGGCC#GGCACAGCCCAGCTGGGGCTAG#.(((.((.((((((((((.(((#))).)))))))))).)).))).	691	713	0.846154	-34.5	0	2.30638e-08	0.368	-0.234744	0.633134	-10.226	18	22	10	3UTR		0	0
hsa-miR-3621	NM_003897	IER3	CGCGGGTCGGGGTCTGCAGG#CCTGCAGGCCCCGACCCCGG#((.(((((((((((((((((#))))))))))))))))))).	67	87	0.923077	-41.7	0	8.77475e-05	0.221	0.103913	0.945677	-5.49511	19	20	19	CDS		0	0
hsa-miR-3622a-5p	NM_003897	IER3	CAGGCACGGGAGCTCAGGTGAG#CTCCACCATCCCGGGACCCCGGCGGGGCTCCGGTCCTGA#((((.((.(((((((.(.((..#.)).).))))))).)))))).	91	130	0.846154	-25.3	0	1.71201e-08	0.294	0.431277	0.176251	-10.6033	16	21	7	CDS		0	0
hsa-miR-3622a-3p	NM_003897	IER3	TCACCTGACCTCCCATGCCTGT#TAGGAGAAGAAATGGGGAGGACTCGGGTGGG#((((((((((((((...((((.#))))..........))))))..)))))))).	936	967	0.923077	-24.6	1	0.00109551	0.382	1.13592	1.2572	-4.90607	18	31	8	3UTR		0	0
hsa-miR-3622b-3p	NM_003897	IER3	TCACCTGAGCTCCCGTGCCTG#GGGAGGACTCGGGTGGG#((((((((((((((.......#)))))..))))))))).	950	967	1	-23.3	1	0.00109551	0.382	1.13592	1.2572	-4.90607	14	17	9	3UTR		0	0
hsa-miR-3651	NM_003897	IER3	CATAGCCCGGTCGCTGGTACATGA#GTGTGCCGGCGCCCCTGCC#....((..((.(((((((((((..#))))))))))).))..)).	339	358	0.923077	-23.6	0	6.49944e-05	0.309	0.259341	-0.0748352	-16.2287	15	19	11	CDS		0	0
hsa-miR-3652	NM_003897	IER3	CGGCTGGAGGTGTGAGGA#TCCTCCAGCAACACCCGGCCGC#(((((((..(((((((((#)))))..))).)..))))))).	471	493	0.923077	-22.6	1	0.114265	0.382	1.4675	0.833449	-7.3076	16	22	7	CDS		0	0
hsa-miR-3659	NM_003897	IER3	TGAGTGTTGTCTACGAGGGCA#GTCCTCGAGCCCTTTAATCTGACTTCGGAGCCCTCGGACTACGCTCT#.((((((.(((..(((((((.#.)))))))))).)))))).	410	457	0.923077	-26.7	1	0.000218576	0.426	3.09431	0.715515	-10.7429	16	19	10	CDS		0	0
hsa-miR-3661	NM_003897	IER3	TGACCTGGGACTCGGACAGCTG#CGGCTGGGATGAAGTCTGGTGGTGGGTCGT#((((((((((((((..((((((#))))))...))).)))).....))))))).	978	1008	0.923077	-21	1	0.00758881	0.412	1.3671	1.06644	-4.90607	20	30	7	3UTR		0	0
hsa-miR-3663-5p	NM_003897	IER3	GCTGGTCTGCGTGGTGCTCGG#CCCAGCGCCTCTCGCGGGCACCGAAAGCGCAGCC#...((.((((((((((((((.#.))))))))....))))))))	182	216	0.923077	-25.6	0	0.000387332	0.265	0.152896	0.198126	-8.4155	16	21	8	CDS		0	0
hsa-miR-3663-3p	NM_003897	IER3	TGAGCACCACACAGGCCGGGCGC#CGTCCCGGCTGGGATGAAGTCTGGTGGTGGGTCGT#(((.((((((.(((((((((((.#)).))))))...........)))))))))..))).	973	1008	0.846154	-26.6	0	0.00758881	0.412	1.34491	1.35573	-9.79437	20	35	9	3UTR		0	0
hsa-miR-3667-3p	NM_003897	IER3	ACCTTCCTCTCCATGGGTCTTT#AGGACACCTGGAACTGCGGCAAAGTAGGAGAAGAAATGGGGAGGACTCGGGTG#((((((((((((((...(((((#.)))))....))))))))))...)))).	912	965	0.865385	-23.6	1	0.00156298	0.382	1.35551	0.75441	-4.90607	19	28	10	3UTR		0	0
hsa-miR-3670	NM_003897	IER3	AGAGCTCACAGCTGTCCTTCTCTA#TGGGGGAGGACGTCCCGGCTGGGATGAAGTCTG#(((..(((((((((((((((((((#))))))))))).....)))))...)))..))).	963	996	0.846154	-24.7	0	0.00163212	0.382	1.00234	1.36079	-11.0886	22	33	11	3UTR		0	0
hsa-miR-3675-3p	NM_003897	IER3	CATCTCTAAGGAACTCCCCCAA#TGGGGGAGGACGTCCCGGCTGGGATGA#((((((...((..((((((((.#))))))))......))....)))))).	963	990	0.923077	-24.8	0	3.02338e-08	0.368	0.359001	1.41511	-13.4872	16	27	8	3UTR		0	0
hsa-miR-3677-5p	NM_003897	IER3	CAGTGGCCAGAGCCCTGCAGTG#GCCCCCTCCACCATCCCGGGACCCCGGCGGGGCTCCGGTCCTGA#(((.((((.(((((((((....#.))))))))).))))))).	86	130	0.846154	-30.3	0	1.71201e-08	0.294	-0.189494	0.453967	-8.02599	16	19	9	CDS		0	0
hsa-miR-3677-3p	NM_003897	IER3	CTCGTGGGCTCTGGCCACGGCC#GCTGGGGCTAGGCCCGGTGGGA#(((.(((((.((((((.((((.#)))).)))))))))))..))).	702	724	0.846154	-28.7	0	0.000195701	0.441	-0.184213	0.713984	-8.2121	18	22	11	3UTR		0	0
hsa-miR-3679-5p	NM_003897	IER3	TGAGGATATGGCAGGGAAGGGGA#CCCCTGTGTCCGCCGTCCTCGA#(((((((..(((.(((.(((((.#)))))...))))))))))))).	396	418	0.923077	-25.4	1	0.00273412	0.324	3.01822	0.690787	-8.59673	18	22	13	CDS		0	0
hsa-miR-3679-3p	NM_003897	IER3	CTTCCCCCCAGTAATCTTCATC#ATGGGGAGGACTCGGGTGGGGGAGG#((((((((((((..(((((((.#)))))))..)))..)).))))))).	947	972	0.846154	-24.5	1	0.000589415	0.397	1.15656	1.3431	-6.08354	19	25	7	3UTR		0	0
hsa-miR-3680-5p	NM_003897	IER3	GACTCACTCACAGGATTGTGCA#GGACGTCCCGGCTGGGATGAAGTCTGGTGGTGGGTCG#(((((((.(((.(((((.....#.))))).)))))))))).	970	1007	1	-19.8	1	0.00655893	0.412	1.36061	1.29383	-9.59801	15	18	10	3UTR		0	0
hsa-miR-3681-5p	NM_003897	IER3	TAGTGGATGATGCACTCTGTGC#GCGCGAGAGCGTATCCCCAACTGG#((((((..(((((.((((((((#)))).)))).))))).))).))).	566	590	0.846154	-20.4	0	4.35486e-05	0.412	-0.451569	0.0435053	-8.65174	19	24	5	3UTR		0	0
hsa-miR-3681-3p	NM_003897	IER3	ACACAGTGCTTCATCCACTACT#GGTGGGGGAGGACGTCCCGGCTGGGATGAAGTCTGGTGG#.(((((.(((((((((......#.)))))))))))).)).	961	1000	0.923077	-18.1	0	0.00308866	0.397	0.747813	1.38732	-5.33701	14	17	12	3UTR		0	0
hsa-miR-3682-5p	NM_003897	IER3	CTACTTCTACCTGTGTTATCAT#GGTGGCTGCGAGGTAGAGGG#...(((((((((((((((((..#)))))).)).))))))))).	1130	1150	0.846154	-20.6	0	0.000555601	0.397	0.693439	1.15235	-6.51454	17	20	9	3UTR		0	0
hsa-miR-3684	NM_003897	IER3	TTAGACCTAGTACACGTCCTT#GAGGACGTCCCGGCTGGGATGAAGTCTGGTGGTGGGTCG#...((((((.(((((((((((#))))))))....................))).)))))).	968	1007	0.846154	-21.4	0	0.00655893	0.412	1.39367	1.30394	-7.75705	17	39	8	3UTR		0	0
hsa-miR-3685	NM_003897	IER3	TTTCCTACCCTACCTGAAGACT#AGTAGGAGAAGAAATGGGGAGGACTCGGGTGGGGGAGGAC#..((((.((((((((((...((#.))...)))))))))).)))).	934	974	0.846154	-24.1	0	1.62946e-05	0.368	1.20035	1.12455	-6.50069	16	22	10	3UTR		0	0
hsa-miR-3689a-5p	NM_003897	IER3	TGTGATATCATGGTTCCTGGGA#TCCTAGGTGATGGAGATGTGTACGT#(((((((((.(.((((((((((#))))))).))).).))))).)))).	790	815	0.846154	-18.2	1	0.00210803	0.647	1.78192	0.751883	-8.52688	20	25	7	3UTR		0	0
hsa-miR-3689a-3p	NM_003897	IER3	CTGGGAGGTGTGATATCGTGGT#ACCATGTGTCACTCTCGCAGC#(((.((((.((((((.((((((#)))))))))))))))).))).	26	47	0.923077	-24.4	0	0.000507134	0.382	2.72293	0.17102	-8.25904	19	21	16	5UTR		0	0
hsa-miR-3690	NM_003897	IER3	ACCTGGACCCAGCGTAGACAAAG#GCTGGGGCTAGGC#.(((((.((((((..........#)))))).))))).	702	715	0.923077	-20.9	0	7.05365e-10	0.382	-0.352652	0.636924	-7.16235	11	13	6	3UTR		0	0
hsa-miR-3691-5p	NM_003897	IER3	AGTGGATGATGGAGACTCGGTAC#TGCTGCTCACCATCGTCTTCTG#((.(((((((((.((..(((((.#))))).)).))))))))).)).	294	316	0.923077	-19.2	0	0.0580544	0.471	-0.367029	-0.00350411	-7.01729	18	22	9	CDS		0	0
hsa-miR-3692-3p	NM_003897	IER3	GTTCCACACTGACACTGCAGAAGT#ACTTATGCAAGGGTGTGAGATGTTCCCCCTGCTGTAAATGCAGGTCTCTTGGTATTTATTGAGCTTTGTGGGACT#((((((((..(((.(((((..(((#.))).....))))))))....................)))))))).	828	903	0.923077	-20.1	1	0.00614252	0.485	0.548493	0.428482	-7.09331	19	46	8	3UTR		0	0
hsa-miR-3713	NM_003897	IER3	GGTATCCGTTTGGGGATGGT#GCCGTCCTCGAGCCCTTTAATCTGACTTCGGAGCCC#(((.((((((((((((((((#)))))))))))))................)))))).	407	443	1	-22.8	0	0.000155156	0.412	1.80831	0.835351	-6.9696	19	36	13	CDS		0	0
hsa-miR-3180	NM_003897	IER3	TGGGGCGGAGCTTCCGGAG#CCGGCCCCCTCCACCATCCCGGGACCCCGGCGGGGCTCCGGTCCT#.(((.((((((((((((..#.))))..)))))))).))).	83	128	0.923077	-26.7	0	4.77503e-08	0.294	-0.416546	0.568097	-7.91236	15	20	8	CDS		0	0
hsa-miR-3907	NM_003897	IER3	AGGTGCTCCAGGCTGGCTCACA#GTGGGCTGTCACGGAGCGACTG#.((((((((.(((.(((((((.#))))))))))..))))).))).	1160	1182	1	-24.1	1	1.66324e-06	0.441	1.03977	0.299626	-5.89267	18	22	10	3UTR		0	0
hsa-miR-3689b-5p	NM_003897	IER3	TGTGATATCATGGTTCCTGGGA#TCCTAGGTGATGGAGATGTGTACGT#(((((((((.(.((((((((((#))))))).))).).))))).)))).	790	815	0.846154	-18.2	1	0.00210803	0.647	1.78192	0.751883	-8.52688	20	25	7	3UTR		0	0
hsa-miR-3689b-3p	NM_003897	IER3	CTGGGAGGTGTGATATTGTGGT#ACCATGTGTCACTCTCGCAGC#(((.((((.((((((.((((((#)))))))))))))))).))).	26	47	0.846154	-21.9	0	0.000507134	0.382	2.72293	0.17102	-8.25904	19	21	16	5UTR		0	0
hsa-miR-3909	NM_003897	IER3	TGTCCTCTAGGGCCTGCAGTCT#GGACTCGGGTGGGGGAGGACGT#((((((((...(((((.(((((#))))))))))...)))))))).	954	976	0.923077	-26.5	1	5.14003e-05	0.368	1.30647	1.39742	-9.06125	18	22	10	3UTR		0	0
hsa-miR-3911	NM_003897	IER3	TGTGTGGATCCTGGAGGAGGCA#TGCATCCTCCAGCATCTCAACT#.((..((((.((((((((.(((#))).)))))))).))))..)).	1024	1046	0.923077	-22.9	0	0.0122731	0.485	1.11697	0.940114	-12.1869	17	22	8	3UTR		0	0
hsa-miR-3913-5p	NM_003897	IER3	TTTGGGACTGATCTTGATGTCT#GACTGTCGAGATCGCCTAGT#.(((((.(.((((((((((((.#))).))))))))))))))).	1177	1197	0.846154	-19.1	0	0.000152698	0.544	0.803095	0.111463	-6.3934	18	20	15	3UTR		0	0
hsa-miR-3913-3p	NM_003897	IER3	AGACATCAAGATCAGTCCCAAA#TGGGACTGGTG#..........((((((((((..#)))))))))).	896	907	0.846154	-17.3	0	0.000893469	0.485	0.371633	0.763253	-21.7228	10	11	10	3UTR		0	0
hsa-miR-3917	NM_003897	IER3	GCTCGGACTGAGCAGGTGGG#CCAGCTGCCAGTCGAGG#.(((.(((((.((((.(((.#))).)))))))))))).	247	264	0.923077	-24.4	0	0.000870925	0.397	-0.657849	-0.146166	-10.9702	15	17	12	CDS		0	0
hsa-miR-3918	NM_003897	IER3	ACAGGGCCGCAGATGGAGACT#CTCCGTCTGTCTACTGTG#((((....((((((((((...#))))))))))...)))).	1044	1062	0.846154	-20.9	0	0.0159455	0.471	0.0381252	1.33805	-13.8149	14	18	10	3UTR		0	0
hsa-miR-3150b-5p	NM_003897	IER3	CAACCTCGAGGATCTCCCCAGC#TGGGGAGGACTCGGGTGGGGG#(..(((((((..((((((((..#)))))))).)))))).)..).	948	969	0.846154	-25.2	0	0.000802769	0.397	1.09171	1.18898	-12.8304	16	21	8	3UTR		0	0
hsa-miR-3920	NM_003897	IER3	ACTGATTATCTTAACTCTCTGA#TAGAGGGTTGGGGGTTGGTG#((((((..(((((((((((((.#))))))))))))))))))).	1143	1163	0.846154	-18.7	0	0.0579128	0.368	0.54655	1.07402	-7.7949	19	20	19	3UTR		0	0
hsa-miR-3922-5p	NM_003897	IER3	TCAAGGCCAGAGGTCCCACAGCA#TGCGCGAGAGCGTATCCCCAACTGGGACTTCCGAGGCAACTTGAA#((((((((.(((((((((.....#.)))))))))...)))..))))).	565	610	0.846154	-23.9	1	0.00144123	0.426	-0.451569	0.0435053	-4.99396	17	24	9	3UTR		0	0
hsa-miR-3928-5p	NM_003897	IER3	TGAAGCTCTAAGGTTCCGCCTGC#AGGCGGGACCGAGGCGCA#....((.((..((((((((((..#))))))))))..)).)).	647	665	0.846154	-25.2	0	5.0999e-05	0.294	1.10939	0.338193	-15.1575	14	18	10	3UTR		0	0
hsa-miR-3928-3p	NM_003897	IER3	GGAGGAACCTTGGAGCTTCGGC#GTCGTAAGTTTAGGAGGTGACTGCATCCTCCA#(((((((((((.((((((((((#)))).))))))..))))).......)))))).	1003	1035	0.846154	-24.2	1	6.00969e-05	0.471	1.52263	0.811258	-7.28438	21	32	6	3UTR		0	0
hsa-miR-3929	NM_003897	IER3	GAGGCTGATGTGAGTAGACCACT#CTGCTCACCATCGTCTTCT#((((.((((((((((((......#)))))))).)))).)))).	296	315	0.923077	-19.7	0	0.0842089	0.471	-0.489288	0.077338	-8.05661	16	19	8	CDS		0	0
hsa-miR-3934-5p	NM_003897	IER3	TCAGGTGTGGAAACTGAGGCAG#CTGCCTCCAGAGGACGCCCCTAACGCCGCATCCCTGGC#((((((((((...(((((((((#))))))).))...............)))))..))))).	353	391	1	-21.4	1	7.77566e-06	0.265	0.27548	1.05695	-11.3983	19	38	7	CDS		0	0
hsa-miR-3936	NM_003897	IER3	TAAGGGGTGTATGGCAGATGCA#GGGTGTGCCGGCGCCCCTG#..((((((((.(((((.((.(.#).)).))))))))))))).	337	356	1	-27	1	1.1323e-06	0.324	1.15682	0.0573654	-7.78178	16	19	13	CDS		0	0
hsa-miR-3937	NM_003897	IER3	ACAGGCGGCTGTAGCAATGGGGG#CCTCCAGCAACACCCGGCCGCCTT#..(((((((((......((((((#))))))........))))))))).	472	496	0.923077	-25.9	1	0.194009	0.397	0.723546	0.771629	-11.4183	15	24	9	CDS		0	0
hsa-miR-3940-3p	NM_003897	IER3	CAGCCCGGATCCCAGCCCACTT#GGGTGGCTGCGAGGTAGAGGGTTGGGGGTTGGTGGGCTGT#(((((((..(((((((((.((.#.)).))))))))).....))))))).	1129	1169	0.923077	-29.9	1	0.00245881	0.368	0.961167	1.06771	-7.3076	18	26	9	3UTR		0	0
hsa-miR-3943	NM_003897	IER3	TAGCCCCCAGGCTTCACTTGGCG#TGCGAGGTAGAGGGTTGGGGGTTGG#((((((((((.((((((((.(((#))).)))).)))).)))))))))).	1136	1161	0.846154	-31.6	1	0.0107399	0.368	0.129081	1.07908	-6.76235	21	25	10	3UTR		0	0
hsa-miR-3945	NM_003897	IER3	AGGGCATAGGAGAGGGTTGATAT#TGAGATCTTCACCTTCGACCCTCTCCCGGAGCCCG#.((((.(.((((((((((((...#.))))))))))))..).)))).	127	162	1	-31.3	0	0.00133213	0.25	0.0472207	0.0801914	-8.00792	17	22	12	CDS		0	0
hsa-miR-550b-3p	NM_003897	IER3	TCTTACTCCCTCAGGCACTG#CGGTGCTTGAGGCGGGACCGAGGC#((((.(((((((((((((((#)))))))))))).)))...)))).	638	662	0.846154	-24.7	0	8.76403e-06	0.309	0.605342	0.312377	-8.05661	19	24	12	3UTR		0	0
hsa-miR-1268b	NM_003897	IER3	CGGGCGTGGTGGTGGGGGTG#GCCCCCTCCACCATCCCGG#((((.(((((((.((((((.#)))))).))))))))))).	86	105	0.846154	-34.3	0	0.0018071	0.221	-0.199155	0.232365	-9.34574	17	19	11	CDS		0	0
hsa-miR-378f	NM_003897	IER3	ACTGGACTTGGAGCCAGAAG#CGGCGGGGCTCCGGTCCT#...((((.(((((((.....#.))))))))))).	110	128	0.923077	-20.6	0	4.77503e-08	0.294	0.59432	0.0411969	-9.06122	11	13	11	CDS		0	0
hsa-miR-4423-5p	NM_003897	IER3	AGTTGCCTTTTTGTTCCCATGC#GCGAGAGCGTATCCCCAACTGGGACTTCCGAGGCAACTT#(((((((((.....(((((...#.))))).....))))))))).	568	607	1	-20.4	1	0.00227158	0.426	0.0979446	0.0822853	-13.4976	14	21	9	3UTR		0	0
hsa-miR-378g	NM_003897	IER3	ACTGGGCTTGGAGTCAGAAG#CTCGAGCCCTTTAATCTGACTTCGGAGCCCT#...(((((((((((((((..#.)))))))))).))))).	413	444	1	-24.5	0	0.000103409	0.397	2.1079	0.979916	-6.51454	15	18	10	CDS		0	0
hsa-miR-4428	NM_003897	IER3	CAAGGAGACGGGAACATGGAGC#TCCGTGAGATCCTTCCATCTTCTTGA#((((((((..((((((((((..#))))))......)))).)))))))).	1092	1118	0.846154	-20.1	1	0.00565756	0.515	1.83073	0.543441	-6.23647	18	26	8	3UTR		0	0
hsa-miR-4429	NM_003897	IER3	AAAAGCTGGGCTGAGAGGCG#GCCTTACACTCCGCTCGGCTC#...((((((((.(((((((.#))))....))).)))))))).	5	26	1	-22.5	0	0.0617403	0.382	2.41225	0.198397	-9.86134	15	21	8	5UTR		0	0
hsa-miR-4430	NM_003897	IER3	AGGCTGGAGTGAGCGGAG#CTCCAGCAACACCCGGCCG#.((((((.(((.((((((#)))).))..))))))))).	473	492	0.923077	-21.9	1	0.108934	0.368	1.00736	0.907633	-9.45376	15	19	9	CDS		0	0
hsa-miR-4433a-5p	NM_003897	IER3	CGTCCCACCCCCCACTCCTGT#GCGGCAAAGTAGGAGAAGAAATGGGGAGGACTCGGGTGGGGGAGGACGTCCCGGCTGGGATGA#(((((((((((((((((..((#.))..))))))))).)...........))))))).	927	990	1	-27.5	1	3.02338e-08	0.368	0.993694	1.00075	-3.93757	19	35	9	3UTR		0	0
hsa-miR-4433a-3p	NM_003897	IER3	ACAGGAGTGGGGGTGGGACAT#CCCACCCCTGTGTCCG#...(((.((((((((((....#))))))))))..))).	392	408	0.807692	-24.1	0	0.0052767	0.338	0.376929	0.907633	-8.05823	13	16	10	CDS		0	0
hsa-miR-4435	NM_003897	IER3	ATGGCCAGAGCTCACACAGAGG#CCTCCAGCATCTCAACTCCGTCTGTCTACTGTGTGAGACTTCGGCG#...(((.(((((((((((((((#.))).))))))))).))).))).	1029	1075	0.923077	-25.1	0	0.000318672	0.485	0.796693	1.19151	-8.05823	18	23	9	3UTR		0	0
hsa-miR-4436a	NM_003897	IER3	GCAGGACAGGCAGAAGTGGAT#TCTGCTGCTCACCATCGTCTTCTGCCAGATCCTGA#.((((((.((((((((..(((#.)))..)))))))).).))))).	292	327	0.846154	-22.8	1	0.000527642	0.397	-0.688284	-0.038694	-6.10696	17	23	8	CDS		0	0
hsa-miR-4437	NM_003897	IER3	TGGGCTCAGGGTACAAAGGTT#ACCTTCGACCCTCTCCCGGAGCCCG#.(((((((((((.(.(((((.#))))).))))))......)))))).	137	162	0.846154	-23.4	1	0.00133213	0.25	0.265037	0.178153	-5.81791	17	25	6	CDS		0	0
hsa-miR-4442	NM_003897	IER3	GCCGGACAAGAGGGAGG#TCTACCCTCGAGTGGTCCGGCG#(((((((..((((((((#))).))))).....))))))).	225	247	0.807692	-25.3	1	5.24058e-10	0.309	0.258572	-0.101465	-7.3076	15	22	7	CDS		0	0
hsa-miR-4443	NM_003897	IER3	TTGGAGGCGTGGGTTTT#GAGGGTGTGCCGGCGCCCCTGCCTCCAGA#(((((((((.((((...#.)))).))))))))).	335	364	1	-22.8	1	0.000262395	0.279	0.275481	-0.0358407	-6.14858	13	16	9	CDS		0	0
hsa-miR-4444	NM_003897	IER3	CTCGAGTTGGAAGAGGCG#GCCGCCTTCTAACTGTGAC#.((((((((((((.(((.#)))..))))))))).))).	488	507	0.884615	-18.4	1	0.020126	0.441	1.12024	0.829645	-4.65016	15	19	9	CDS		0	0
hsa-miR-4445-5p	NM_003897	IER3	AGATTGTTTCTTTTGCCGTGCA#GCCCGGTGGGAAGGAGAGCGTCG#.(((..((((((((((((.((.#)).))))..))))))))..))).	713	736	0.815385	-18.2	0	0.0363369	0.5	-0.472964	0.809994	-9.81332	17	23	8	3UTR		0	0
hsa-miR-4446-5p	NM_003897	IER3	ATTTCCCTGCCATTCCCTTGGC#GGGGAGGACTCGGGTGGGGGAGG#.((((((((((.((((((....#))))))......)))))))))).	949	972	0.846154	-19.1	1	0.000589415	0.397	1.17003	1.40879	-7.14013	16	23	10	3UTR		0	0
hsa-miR-4447	NM_003897	IER3	GGTGGGGGCTGTTGTTT#GACCCTCTCCCGGAGCCCGCAGCGGCCCCTGCCG#(((((((((((((((..#.))))))))))))))).	143	177	1	-29.8	1	3.34581e-06	0.191	0.260263	0.207637	-4.17062	15	17	15	CDS		0	0
hsa-miR-4449	NM_003897	IER3	CGTCCCGGGGCTGCGCGAGGCA#GCCTCTCGCGGGCACCGAAAGCGCAGCCGCAGGGT#...((((.(((((((((((((.#)))))...............)))))))).).))).	188	223	0.846154	-31.6	0	6.69408e-05	0.279	0.0372568	0.150572	-8.82818	17	35	8	CDS		0	0
hsa-miR-4450	NM_003897	IER3	TGGGGATTTGGAGAAGTGGTGA#TCACCATCGTCTTCTGCCAGATCCTGAT#(.((((((((((((((((((((#))))))....))))).))))))))).).	300	328	1	-26.5	1	0.000253555	0.382	-0.170894	-0.0748352	-5.10125	21	28	9	CDS		0	0
hsa-miR-4456	NM_003897	IER3	CCTGGTGGCTTCCTTTT#GGAGACGCCACCCGGT#((.((((((((((....#))))..)))))).)).	626	642	0.846154	-17.8	0	2.15927e-05	0.382	0.35479	0.383727	-7.32045	12	16	6	3UTR		0	0
hsa-miR-378h	NM_003897	IER3	ACTGGACTTGGTGTCAGATGG#CCGGCTGGGATGAAGTCTGGTG#(((((((((.((.((((.(((#))).)))).)).))))))))).	977	999	0.846154	-21.5	1	0.00288385	0.382	1.83705	1.22814	-6.46921	18	22	9	3UTR		0	0
hsa-miR-3135b	NM_003897	IER3	GGCTGGAGCGAGTGCAGTGGTG#ACCTCAGCACTTTCCTCCAGCA#.(((((((.((((((.(.(((.#))).).))))))..))))))).	459	481	1	-26.8	1	0.077477	0.397	1.00736	0.907633	-5.08276	17	22	7	CDS		0	0
hsa-miR-4462	NM_003897	IER3	TGACACGGAGGGTGGCTTGGGAA#TCCCTGGCGCCCACCCCTGTGTCC#.(((((((.((((((((.((((.#)))).)))...)))))))))))).	383	407	1	-30	1	0.00888529	0.338	0.62594	0.955187	-4.84971	19	24	12	CDS		0	0
hsa-miR-4466	NM_003897	IER3	GGGTGCGGGCCGGCGGGG#TCCTGCAGGCCCCGACCCC#((((..(((((.((((((#)))))).)))))..)))).	66	85	0.846154	-28.8	0	0.00376285	0.235	0.186713	0.890514	-13.3044	15	19	6	CDS		0	0
hsa-miR-4467	NM_003897	IER3	TGGCGGCGGTAGTTATGGGCTT#GCCCCTAACGCCGCATCCCTGGCGCCCACCCCTGTGTCCGCCGTCC#.(((((((((((...(((((..#.)))))...)))...)))))))).	368	414	1	-25.7	1	0.00235571	0.324	0.393233	1.06171	-6.67474	16	24	8	CDS		0	0
hsa-miR-4468	NM_003897	IER3	AGAGCAGAAGGATGAGAT#TCTCTTTCTGCTGCTCA#.((((((.((((.((((.#)))).)))).)))))).	286	303	0.846154	-19.4	1	0.0913265	0.471	-0.739008	-0.126194	-7.39609	14	17	6	CDS		0	0
hsa-miR-4472	NM_003897	IER3	GGTGGGGGGTGTTGTTTT#AGCAACACCCGGCCGCCT#(((((.((((((((((..#))))))))))..))))).	477	495	0.903846	-25.3	0	0.160298	0.397	0.536711	0.709808	-5.83853	15	18	10	CDS		0	0
hsa-miR-4474-5p	NM_003897	IER3	TTAGTCTCATGATCAGACACA#GTCTGGTGGTGGGTCG#...(.(((((.(((((((...#))))))).))))).).	991	1007	0.846154	-19.1	0	0.00655893	0.412	1.41836	1.21298	-13.4584	13	16	7	3UTR		0	0
hsa-miR-4474-3p	NM_003897	IER3	TTGTGGCTGGTCATGAGGCTAA#GCCTTCTAACTGTGACTCCCCGCAC#.(((((..(((((((((((...#)))))......))))))..))))).	491	516	0.846154	-19.6	0	0.0118702	0.471	0.918486	0.802063	-7.65065	16	25	6	CDS		0	0
hsa-miR-4475	NM_003897	IER3	CAAGGGACCAAGCATTCATTAT#ATGCAAGGGTGTGAGATGTTCCCCCTGCTGTAAATGCAGGTCTCTTGG#(((((((((..(((((......#.))))).))))))))).	832	880	1	-19.2	1	0.000149611	0.529	0.0291429	0.5586	-8.00486	14	17	9	3UTR		0	0
hsa-miR-4476	NM_003897	IER3	CAGGAAGGATTTAGGGACAGGC#GTCTGTCTACTGTGTGAGACTTCGGCGGACCATTAGGAATGAGATCCGTGAGATCCTTCCA#..(((((((((((.(((.....#.))).)))).))))))).	1048	1109	0.846154	-19.5	1	0.0102101	0.471	0.405322	1.3949	-5.81384	14	18	7	3UTR		0	0
hsa-miR-3689c	NM_003897	IER3	CTGGGAGGTGTGATATTGTGGT#ACCATGTGTCACTCTCGCAGC#(((.((((.((((((.((((((#)))))))))))))))).))).	26	47	0.846154	-21.9	0	0.000507134	0.382	2.72293	0.17102	-8.25904	19	21	16	5UTR		0	0
hsa-miR-3689d	NM_003897	IER3	GGGAGGTGTGATCTCACACTCG#GGGTGTGAGATGTTCCCCCT#(((.((....(((((((((((.#)))))))))))...))))).	838	858	0.923077	-26.6	0	0.00103694	0.618	0.210852	0.600289	-13.1258	16	20	11	3UTR		0	0
hsa-miR-3689e	NM_003897	IER3	TGTGATATCATGGTTCCTGGGA#TCCTAGGTGATGGAGATGTGTACGT#(((((((((.(.((((((((((#))))))).))).).))))).)))).	790	815	0.846154	-18.2	1	0.00210803	0.647	1.78192	0.751883	-8.52688	20	25	7	3UTR		0	0
hsa-miR-4479	NM_003897	IER3	CGCGCGGCCGTGCTCGGAGCAG#GCACCGAAAGCGCAGCCGCA#...(((((.((((((((.((..#)).))))..)))).))))).	199	219	0.923077	-25.7	0	0.000198087	0.265	-0.125242	0.112528	-7.57093	15	20	5	CDS		0	0
hsa-miR-4481	NM_003897	IER3	GGAGTGGGCTGGTGGTT#GACCATGACCATCCTGCAGGCCCCGACCCCGGCCCCCTCCA#((((.(((((((.((((#.))))))))))).)))).	55	96	0.923077	-27.7	0	0.000749246	0.221	0.366059	0.93046	-9.34574	15	18	11	CDS		0	0
hsa-miR-4482-5p	NM_003897	IER3	AACCCAGTGGGCTATGGAAATG#CATAGAGACCGAGGCACAGCCCAGCTGGGG#..(((((((((((.((......#.)).)))))).))))).	679	709	0.846154	-22.5	1	4.75655e-06	0.324	0.388478	0.324892	-5.81384	13	17	6	3UTR		0	0
hsa-miR-4482-3p	NM_003897	IER3	TTTCTATTTCTCAGTGGGGCTC#AGGCCCGGTGGGAAGGAGAGC#.((((.(((((((.((((.((.#)).)))).))))))).)))).	711	732	0.923077	-21.6	0	8.11945e-06	0.471	-1.16597	0.729144	-6.55112	17	21	7	3UTR		0	0
hsa-miR-4483	NM_003897	IER3	GGGGTGGTCTGTTGTTG#ACAGCGGAGACGCCACCCG#.((((((((((((((..#)))))))....))))))).	621	640	0.846154	-20.6	1	7.63819e-05	0.382	0.511999	0.339842	-4.02637	14	19	7	3UTR		0	0
hsa-miR-4485-3p	NM_003897	IER3	TAACGGCCGCGGTACCCTAA#TTAGGGTGGCTGCGAGGTAGAGGGTTGGGGGTTGGTGGGCTGTC#..((((((((((((((((((#)))))))).))))........................)))))).	1126	1170	0.846154	-21.9	1	4.98647e-05	0.382	0.570234	0.975486	-4.957	18	44	8	3UTR		0	0
hsa-miR-4486	NM_003897	IER3	GCTGGGCGAGGCTGGCA#GCTGGGGCTAGGCCCGGTG#(((((((..(((((((.#)))..))))..))))))).	702	721	0.807692	-23	1	5.24691e-07	0.426	-0.285276	0.721564	-7.3076	14	19	7	3UTR		0	0
hsa-miR-4487	NM_003897	IER3	AGAGCTGGCTGAAGGGCAG#GCCCTTTAATCTGACTTCGGAGCCCTCGGACTACGCTCTG#(((((((((((.(((((..#.)))))))).))).))))).	418	458	0.961538	-22.8	1	4.39103e-05	0.426	0.903683	1.37652	-7.28438	16	20	8	CDS		0	0
hsa-miR-4488	NM_003897	IER3	AGGGGGCGGGCTCCGGCG#TGCCGGCGCCCCTGCCTCCA#.((((((((((.((((((#)))))).))))..)))))).	342	362	0.923077	-31.5	1	0.000170286	0.294	1.08073	0.279919	-7.14013	16	20	6	CDS		0	0
hsa-miR-4491	NM_003897	IER3	AATGTGGACTGGTGTGACCAAA#TGGTCCGGCGCCAGCTGCC#...((((.((((((((((((..#)))))..))))))))))).	237	256	0.846154	-21.5	0	4.92034e-06	0.353	0.208452	-0.154726	-8.82818	16	19	11	CDS		0	0
hsa-miR-4492	NM_003897	IER3	GGGGCTGGGCGCGCGCC#GGGTGTGCCGGCGCCCCT#((((((.(((((((.((#))))))))).).))))).	337	355	1	-27.4	0	8.81912e-07	0.324	0.0834522	-0.0615201	-6.21671	15	18	9	CDS		0	0
hsa-miR-4497	NM_003897	IER3	CTCCGGGACGGCTGGGC#GCCCACCCCTGTGTCCGCCGTCCTCGAGC#(((.(((((((((((((#)))))...........)))))))).))).	391	420	0.820513	-24.8	0	0.00505516	0.338	1.58797	0.809672	-6.9696	16	29	8	CDS		0	0
hsa-miR-4498	NM_003897	IER3	TGGGCTGGCAGGGCAAGTGCTG#CGGCGCCCCTGCCTCCAGAGGACGCCCC#.((((.(((((((...((((((#)))))))))))))..........)))).	345	373	0.846154	-26.2	0	5.85944e-05	0.25	1.83344	0.200979	-7.51962	17	28	13	CDS		0	0
hsa-miR-4501	NM_003897	IER3	TATGTGACCTCGGATGAATCA#GAGGCGCACAGAGACCGAGGCGCATAG#((((((.((((((........#.)))))))))))).	657	684	1	-18.8	0	0.0688961	0.309	0.742197	0.344703	-7.3066	12	14	12	3UTR		0	0
hsa-miR-4502	NM_003897	IER3	GCTGATGATGATGGTGCTGAAG#TCAGCACTTTCCTCCAGCA#((((..((.((.((((((((..#)))))))).)).)))))).	462	481	0.846154	-21.1	0	0.077477	0.397	2.42176	1.00464	-14.3608	16	19	8	CDS		0	0
hsa-miR-4505	NM_003897	IER3	AGGCTGGGCTGGGACGGA#CGTCCCGGCTGGGA#...((.((((((((((..#)))))))))).)).	973	987	0.923077	-23.9	0	1.36683e-09	0.368	1.18014	1.47322	-8.4155	12	14	10	3UTR		0	0
hsa-miR-4506	NM_003897	IER3	AAATGGGTGGTCTGAGGCAA#CCTCGGACTACGCT#....(.(((((((((((...#))))))))))).).	441	455	1	-20.9	0	0.00189395	0.441	0.868034	1.61714	-11.4475	12	14	11	CDS		0	0
hsa-miR-2392	NM_003897	IER3	TAGGATGGGGGTGAGAGGTG#CACCCCTGTGTCCGCCGTCCTC#.(((((((.((..((.((((#)))).))....)).))))))).	394	416	0.846154	-22.4	1	0.00247116	0.324	2.50735	0.699346	-9.7187	15	22	7	CDS		0	0
hsa-miR-4507	NM_003897	IER3	CTGGGTTGGGCTGGGCTGGG#CCCAGCTGGGGCTAGGCCCGGT#(((((((((.((.(((((((#))))))).)).)))).))))).	698	720	0.846154	-30.4	1	2.43368e-07	0.426	-0.194318	0.74683	-6.46921	18	22	7	3UTR		0	0
hsa-miR-4508	NM_003897	IER3	GCGGGGCTGGGCGCGCG#CGCCCCTAACGCCGCATCCCTGGCGCCCACCCCTGTG#((((((.((((((((((#.))).......))))))).)))))).	367	404	0.846154	-26.9	0	9.83681e-06	0.324	0.0323018	1.12353	-5.48126	16	26	7	CDS		0	0
hsa-miR-4510	NM_003897	IER3	TGAGGGAGTAGGATGTATGGTT#GACTGCATCCTCCAGCATCTCAACTCCGTCT#.((.(((((.((((((.(((..#.)))))))))..))))).)).	1021	1052	0.961538	-20.3	0	0.0304687	0.456	1.34858	0.827681	-8.06785	16	21	9	3UTR		0	0
hsa-miR-4513	NM_003897	IER3	AGACTGACGGCTGGAGGCCCAT#GTGGTCCGGCGCCAGCTGCCAGTCG#.(((((.(((((((..(((...#.))).))))))).))))).	236	261	0.846154	-27	0	0.000160456	0.382	0.246495	-0.141411	-6.30551	15	19	7	CDS		0	0
hsa-miR-4514	NM_003897	IER3	ACAGGCAGGATTGGGGAA#CCCCTGTGTCCGCCG#...(((.((((.((((..#))))...))))))).	396	411	0.846154	-17.7	0	0.00192754	0.353	1.08073	0.997035	-11.405	11	15	7	CDS		0	0
hsa-miR-4515	NM_003897	IER3	AGGACTGGACTCCCGGCAGCCC#GGCGGGGCTCCGGTCCTG#(((((((((.(((((.(.....#).))))).))))))))).	111	129	0.846154	-27.9	1	1.35076e-08	0.294	0.0810368	0.0925556	-5.41313	15	18	9	CDS		0	0
hsa-miR-4516	NM_003897	IER3	GGGAGAAGGGTCGGGGC#GCTCCGGTCCTGAGATCTTCACCTTCGACCCTCTCCCG#(((((.((((((((((.#.))))))))))))))).	117	155	0.961538	-27.8	0	0.0018638	0.25	0.148669	0.120137	-5.83853	15	17	15	CDS		0	0
hsa-miR-4519	NM_003897	IER3	CAGCAGTGCGCAGGGCTG#AGCTTTGTGGGACTGGTGG#((.((((.(((((((((.#)))))))))..)))).)).	889	908	0.923077	-20.1	0	0.00127987	0.5	-0.0157743	0.778412	-7.80875	15	19	9	3UTR		0	0
hsa-miR-4520-5p	NM_003897	IER3	CCTGCGTGTTTTCTGTCCAA#GGGCGCCCCAGCGCCTCTCGCGGGCACCGAAAGCGCAGCCGCAGGG#((((((((((((((((((..#.)))))..))))))))....))))).	176	222	0.846154	-23.3	1	8.79802e-05	0.279	0.180372	0.171496	-3.93757	18	26	8	CDS		0	0
hsa-miR-4521	NM_003897	IER3	GCTAAGGAAGTCCTGTGCTCAG#GGGACTTCCGAGGCA#(((..(((((((((........#)))))))))..))).	588	603	1	-21.3	0	2.20279e-05	0.426	-0.0880441	0.151438	-12.0571	12	15	9	3UTR		0	0
hsa-miR-4522	NM_003897	IER3	TGACTCTGCCTGTAGGCCGGT#GCCTTTAGGGTGGCTGCGAGGTAGAGG#...((((((((...(((((.(#.).)))))...)))))))).	1122	1149	0.984615	-22.4	0	0.000484308	0.382	0.750619	1.03612	-12.0073	14	20	8	3UTR		0	0
hsa-miR-4523	NM_003897	IER3	GACCGAGAGGGCCTCGGCTGT#CAGCTGGGGCTAGGCCCGGTG#.((((....(((((((((((.#))))))))))).....)))).	700	721	0.846154	-25.7	0	5.24691e-07	0.426	-0.248526	0.756936	-10.608	15	21	11	3UTR		0	0
hsa-miR-4525	NM_003897	IER3	GGGGGGATGTGCATGCTGGTT#TATGTACGTCCTCCTA#(((((((((((((((......#))))))))))))))).	779	795	1	-23.5	1	0.00088608	0.706	1.19024	0.715248	-4.17062	15	16	15	3UTR		0	0
hsa-miR-4529-5p	NM_003897	IER3	AGGCCATCAGCAGTCCAATGAA#GTTGGGGGTTGGTGGGCTG#((.((((((((..((((((...#)))))).)))))))).)).	1149	1168	0.846154	-21.5	0	0.0149084	0.353	0.561127	0.913584	-10.131	16	19	8	3UTR		0	0
hsa-miR-4530	NM_003897	IER3	CCCAGCAGGACGGGAGCG#TGTTCCCCCTGCTGT#..(((((((..(((((((#)))))))))))))).	848	863	0.897436	-22.2	1	0.00015156	0.574	0.364417	0.351421	-9.02428	14	15	14	3UTR		0	0
hsa-miR-4533	NM_003897	IER3	TGGAAGGAGGTTGCCGGACGCT#GGTGTGCCGGCGCCCCTGCCTCCAG#(((((((.((.(((((((((((#))))).)))))))))))...)))).	338	363	0.846154	-26.8	1	0.000144412	0.294	0.231097	-0.0681776	-9.07598	20	25	11	CDS		0	0
hsa-miR-378i	NM_003897	IER3	ACTGGACTAGGAGTCAGAAGG#GGCTCCGGTCCT#...(((((.((((((......#))))))))))).	116	128	0.923077	-18.2	0	4.77503e-08	0.294	0.0979451	0.0992131	-7.80398	11	12	11	CDS		0	0
hsa-miR-4535	NM_003897	IER3	GTGGACCTGGCTGGGAC#GTCCCGGCTGGGA#.....((((((((((((#)))))))))))).	974	987	0.923077	-22.3	0	1.36683e-09	0.368	1.18856	1.35573	-13.6656	12	13	12	3UTR		0	0
hsa-miR-1587	NM_003897	IER3	TTGGGCTGGGCTGGGTTGGG#CCGAGGCACAGCCCAGCTGGGG#((.(((((((((((.((.((#)).)).).)))))))))).)).	687	709	0.846154	-27.5	0	4.75655e-06	0.324	-0.293698	0.605342	-6.23056	17	22	10	3UTR		0	0
hsa-miR-4536-3p	NM_003897	IER3	TCGTGCATATATCTACCACAT#GTGATGGAGATGTGTACGT#.(((((((((.((((.(((..#))).)))).))))))))).	796	815	1	-18.7	1	0.00210803	0.647	0.93871	0.606605	-6.85115	16	19	9	3UTR		0	0
hsa-miR-4537	NM_003897	IER3	TGAGCCGAGCTGAGCTTAGCTG#GGCCTTACACTCCGCTCGGCTCAC#((((((((((.(((..(((((.#)))..))..))).)))))))))).	4	28	0.923077	-25.5	1	0.0784539	0.386	2.0204	0.148941	-7.73085	18	24	10	5UTR		0	0
hsa-miR-4538	NM_003897	IER3	GAGCTTGGATGAGCTGGGCTGA#CAGCCCAGCTGGGGCTAGGCCCG#(.((((((.(.((((((((((.#)))))))))).)..)))))).).	695	718	0.807692	-30.3	1	8.99671e-09	0.426	-0.234744	0.633134	-8.98241	18	23	10	3UTR		0	0
hsa-miR-4539	NM_003897	IER3	GCTGAACTGGGCTGAGCTGGGC#GCCCAGCTGGGGCTAGGCCCGGTG#((((..((((.((.((((((((#)))))))).)).))))...)))).	697	721	0.923077	-30.7	0	5.24691e-07	0.426	-0.184213	0.635661	-13.6392	18	24	8	3UTR		0	0
hsa-miR-4540	NM_003897	IER3	TTAGTCCTGCCTGTAGGTTTA#GAACACTACAGCGGAGACGCCACCCGGTGCTTGAGGCGGGACC#...(((((((((.(((((...#.)))))))))))))).	614	657	0.923077	-20.8	0	0.000139632	0.324	0.905022	0.32755	-7.80367	14	16	14	3UTR		0	0
hsa-miR-3972	NM_003897	IER3	CTGCCAGCCCCGTTCCAGGGCA#GCCTTTAGGGTGGCTGCGAGGTAGAGGGTTGGGGGTTGGTGGG#(((((((((((...(((((((.#))))).....................))...))))))))))).	1122	1165	1	-27.7	1	0.0326419	0.368	0.651853	0.93127	-9.43035	18	43	11	3UTR		0	0
hsa-miR-3976	NM_003897	IER3	TATAGAGAGCAGGAAGATTAATGT#GCTTCTCTTTCTGCTGCTCA#....(((((((((((((.......#.)))))))))).))).	283	303	0.846154	-18.7	0	0.0913265	0.471	-0.443719	-0.0358406	-9.54656	13	16	10	CDS		0	0
hsa-miR-3978	NM_003897	IER3	GTGGAAAGCATGCATCCAGGGTGT#ACGCTCTGGACCTCAGCACTTTCCT#..((((((..(((.((((((((((#)))))))))).....))))))))).	450	475	0.846154	-22.9	1	0.0769411	0.382	1.74649	1.36701	-8.11274	19	25	10	CDS		0	0
hsa-miR-4632-5p	NM_003897	IER3	GAGGGCAGCGTGGGTGTGGCGGA#TCCAGCAACACCCGGCCGCCTTCT#((((((.((.(((((((.(((((#))).)).))))))))).)))))).	474	498	1	-30.6	0	0.20427	0.412	-0.112199	0.838204	-6.72377	20	24	9	CDS		0	0
hsa-miR-4632-3p	NM_003897	IER3	TGCCGCCCTCTCGCTGCTCTAG#TTAGGGTGGCTGCGAGGTAGAGGGTTGGGGG#(.((((((((((((((((((((#))))))))))......).))))))).)).).	1126	1157	0.846154	-23.2	1	0.0134362	0.368	0.68926	1.15235	-5.10125	21	31	10	3UTR		0	0
hsa-miR-4633-3p	NM_003897	IER3	AGGAGCTAGCCAGGCATATGCA#GGGTGTGCCGGCGCCCCTG#(((.((..(((.(((((((.(.#).)))))))))))).))).	337	356	0.846154	-22.8	0	1.1323e-06	0.324	0.0834522	-0.0615201	-14.1737	16	19	12	CDS		0	0
hsa-miR-4638-5p	NM_003897	IER3	ACTCGGCTGCGGTGGACAAGT#GCATCCCTGGCGCCCACCCCTGTGTCCGCCGTCCTCGAGC#.(((((..((((((((((...#.))))))))))..))))).	380	420	0.923077	-24.7	0	0.00505516	0.338	0.186712	1.01415	-7.65065	15	19	10	CDS		0	0
hsa-miR-4638-3p	NM_003897	IER3	CCTGGACACCGCTCAGCCGGCCG#TGGTGGGCTGTCACGGAGCGACTGTCGAGA#.((.((((.(((((((((.((((#)))).))))......)))))..)))).)).	1158	1188	0.846154	-26.9	0	2.26315e-05	0.471	0.610816	0.375424	-7.88174	19	30	5	3UTR		0	0
hsa-miR-4640-5p	NM_003897	IER3	TGGGCCAGGGAGCAGCTGGTGGG#CCCCTAACGCCGCATCCCTGGCGCCC#.((((((((((((.(((((.(((#))))))..)).)).)))))))).)).	369	395	0.923077	-29.9	1	3.14025e-06	0.279	0.235625	1.0579	-4.65016	20	26	8	CDS		0	0
hsa-miR-4640-3p	NM_003897	IER3	CACCCCCTGTTTCCTGGCCCAC#GGGCTAGGCCCGGTGGGA#...((((((...((((((((..#))))))))..))).))).	706	724	0.846154	-24.6	0	0.000195701	0.441	-0.537934	0.774622	-13.9286	14	18	8	3UTR		0	0
hsa-miR-4641	NM_003897	IER3	TGCCCATGCCATACTTTTGCCTCA#GAGGTAGAGGGTTGGGGGTTGGTGGGCT#.((((((.(((..((((((((((.#))))))))))..))).).....))))).	1139	1167	0.923077	-29.6	1	0.0142444	0.353	0.957799	1.06013	-10.7429	19	28	10	3UTR		0	0
hsa-miR-4646-5p	NM_003897	IER3	ACTGGGAAGAGGAGCTGAGGGA#CCCCAGCGCCTCTCGCGGG#.(((.(.(((((.((((.(((.#))))))).)))))).))).	181	200	0.846154	-26.6	0	7.79805e-07	0.235	0.118235	0.233316	-10.7452	16	19	7	CDS		0	0
hsa-miR-4646-3p	NM_003897	IER3	ATTGTCCCTCTCCCTTCCCAG#TGGGAAGGAGAGCGTCGT#..((.(.((((.((((((((.#)))))))))))).).)).	719	737	0.884615	-20.4	0	0.0290526	0.515	-0.815857	0.756936	-13.9665	15	18	12	3UTR		0	0
hsa-miR-4647	NM_003897	IER3	GAAGATGGTGCTGTGCTGAGGAA#CCGAGGCACAGCCCAGCTG#..((.(((.((((((((..((..#))..))))))))))).)).	687	706	0.923077	-24.4	0	5.12594e-06	0.309	-0.512668	0.429745	-10.1324	15	19	11	3UTR		0	0
hsa-miR-4649-5p	NM_003897	IER3	TGGGCGAGGGGTGGGCTCTCAGAG#CTCCAGAGGACGCCCCTAACGCCGCATCCCTGGCGCCCACCCCTGTGTCCG#.(((((((((((((((..((((..#.)))).)))))))))).))))).	357	408	0.897436	-35.2	1	0.0052767	0.338	-0.0225251	0.927606	-3.79332	19	23	10	CDS		0	0
hsa-miR-4649-3p	NM_003897	IER3	TCTGAGGCCTGCCTCTCCCCA#TGGGGGTTGGTGGGCTGTCACGGAG#((((.((((((((..((((((#))))))..))))))))....)))).	1151	1176	1	-25.5	0	0.000438274	0.397	0.497962	0.748094	-9.6489	18	25	8	3UTR		0	0
hsa-miR-4650-5p	NM_003897	IER3	TCAGGCCTCTTTCTACCTT#GGTGGAAGCAGGACACCTGGA#((((((((.((((((((..#)))))))).)))...))))).	903	924	0.923077	-19.2	1	0.000425082	0.471	0.674822	0.780939	-4.99396	16	21	8	3UTR		0	0
hsa-miR-4650-3p	NM_003897	IER3	AGGTAGAATGAGGCCTGACAT#GTCGAGGAACCGAACCCAGCCAAAAGGCTTCTCTTTCTGCTG#.(((((((.(((((((.....#.)))))))...))))))).	257	299	1	-18.4	1	0.00778881	0.471	-0.31872	-0.174699	-4.84971	14	19	7	CDS		0	0
hsa-miR-4651	NM_003897	IER3	CGGGGTGGGTGAGGTCGGGC#CCCGGCCCCCTCCACCATCCCGG#((((((((..(((((((((.#)))))))...))..)))))))).	82	105	0.846154	-29.9	1	0.0018071	0.221	-0.441002	0.574755	-6.23647	17	23	8	CDS		0	0
hsa-miR-4652-3p	NM_003897	IER3	GTTCTGTTAACCCATCCCCTCA#TGAGCTTTGTGGGACTGGTGGAAGCAGGACA#((((((((..((((((((((((#))))......)))).))).)..)))))))).	887	918	0.846154	-22.7	1	0.00024607	0.515	0.118976	0.784729	-6.23647	20	31	8	3UTR		0	0
hsa-miR-4653-3p	NM_003897	IER3	TGGAGTTAAGGGTTGCTTGGAGA#CTCCAGCAACACCCGGCCGCCTTCTAACTGTGACTCCC#.(((((((.(((((((.(((((.#)))))))))).)).................))))))).	473	511	0.923077	-22.9	1	0.0203343	0.426	0.662254	0.787797	-4.84971	19	38	10	CDS		0	0
hsa-miR-4655-5p	NM_003897	IER3	CACCGGGGATGGCAGAGGGTCG#CGGCCCCCTCCACCATCCCGGGA#..((.(((((((.((.((((((#)))))).))...))))))).)).	84	107	1	-29	0	0.000602737	0.235	0.34432	0.188615	-10.5982	17	23	7	CDS		0	0
hsa-miR-4655-3p	NM_003897	IER3	ACCCTCGTCAGGTCCCCGGGG#CCCCTCCACCATCCCGGGACCCCGGCGGGGC#..(((((((.((..(((((((#.)))))))..)).))))))).	88	119	0.846154	-28.7	1	5.90329e-08	0.265	-0.166547	0.367418	-8.34548	16	21	7	CDS		0	0
hsa-miR-4657	NM_003897	IER3	AATGTGGAAGTGGTCTGAGGCAT#CCTCGGACTACGCTCTGGAC#..(.((((.(((((((((((...#)))))))))))..)))).).	441	461	0.923077	-20.6	0	6.88e-05	0.426	0.868034	1.61714	-9.04541	16	20	11	CDS		0	0
hsa-miR-4658	NM_003897	IER3	GTGAGTGTGGATCCTGGAGGAAT#TCCTCCAGCATCTCAACTCCG#(.((((..((((.((((((((..#)))))))).))))..))))).	1028	1049	0.923077	-23.9	0	0.00022118	0.456	1.11697	0.940114	-10.2477	17	21	8	3UTR		0	0
hsa-miR-4661-3p	NM_003897	IER3	CAGGATCCACAGAGCTAGTCCA#GGACTACGCTCTGGACCTC#.(((.(((..(((((((((((.#)))))).))))))))))).	445	464	1	-23.5	0	0.00033834	0.382	1.1695	1.52584	-10.2113	17	19	11	CDS		0	0
hsa-miR-4659b-3p	NM_003897	IER3	TTTCTTCTTAGACATGGCAGCT#AGCTGCCAGTCGAGGAAC#.((((((...(((.((((((((#))))))))))))))))).	249	267	0.923077	-22.2	1	0.00321405	0.382	-0.174699	-0.190867	-9.2627	17	18	17	CDS		0	0
hsa-miR-4663	NM_003897	IER3	AGCTGAGCTCCATGGACGTGCAGT#GCACAGCCCAGCTGGGGCTAGGCC#.(((.((((((((((.(((((...#)))).).)))..))))))).))).	692	716	1	-24.1	0	5.49367e-09	0.397	-0.226323	0.764516	-8.14541	18	24	7	3UTR		0	0
hsa-miR-4664-5p	NM_003897	IER3	TGGGGTGCCCACTCCGCAAGTT#GGCTGAAGAGGGTGTGCCGGCGCCCCT#.((((((((((((((...((((#))))...).)))))....)))))))).	328	355	0.871795	-25.3	1	8.81912e-07	0.324	0.216747	-0.0558134	-4.02637	18	27	8	CDS		0	0
hsa-miR-4665-5p	NM_003897	IER3	CTGGGGGACGCGTGAGCGCGAGC#GCTCGGCTCACCATGTGTCACTCTC#..(((((((((((((((.(((((#)))))))))))...))))).)))).	17	42	0.923077	-28.4	1	0.00202749	0.382	2.74763	-0.0776887	-4.957	20	25	11	5UTR		0	0
hsa-miR-4665-3p	NM_003897	IER3	CTCGGCCGCGGCGCGTAGCCCCCGCC#GGTGGGGGAGGACGTCCCGGCTGGGA#((((((((.((.((((..((((((((#))))))))...)))))))))))))).	961	987	0.923077	-38.4	1	1.36683e-09	0.368	1.47069	1.39995	-8.34077	22	26	14	3UTR		0	0
hsa-miR-4667-5p	NM_003897	IER3	ACTGGGGAGCAGAAGGAGAACC#GGAACCGAACCCAGCCAAAAGGCTTCTCTTTCTGCTGCTCAC#..((((.(((((((((((((((#.)).))))))))))))).)))).	262	304	0.846154	-28.6	0	0.104619	0.456	-0.417225	-0.0463025	-6.50069	19	23	13	CDS		0	0
hsa-miR-4669	NM_003897	IER3	TGTGTCCGGGAAGTGGAGGAGG#TTTCCTCCAGCAACACCCGGCCGCC#.(((.(((((...(((((((((#)))))))))......))))).))).	469	494	0.923077	-24.7	0	0.115253	0.382	2.17765	0.846764	-15.3731	17	25	9	CDS		0	0
hsa-miR-4672	NM_003897	IER3	TTACACAGCTGGACAGAGGCA#TGCATCCTCCAGCATCTCAACTCCGTCTGTCTACTGTGTGAG#((((((((.((((((((((..#.)).)))))))))))))))).	1024	1066	1	-24	1	0.000224297	0.485	1.24904	0.897162	-4.99396	18	21	16	3UTR		0	0
hsa-miR-4674	NM_003897	IER3	CTGGGCTCGGGACGCGCGGCT#GCCGCATCCCTGGCGCCCACCCCTGTGTCCGCCGTCCTCGAGCCCT#..((((((((((((.((((..#.))))))))).))))))).	377	423	0.903846	-32.9	1	0.00595538	0.338	0.353518	1.0113	-5.69245	16	19	9	CDS		0	0
hsa-miR-4676-5p	NM_003897	IER3	GAGCCAGTGGTGAGACAGTGA#TCTGCTGCTCACCATCGTCTTCTGCCAGATCCTGATGGCTG#.(((((((((((((.((((..#.))))))))))))....................))))).	292	333	0.846154	-23	1	3.70889e-05	0.368	-0.192568	0.00125145	-4.52877	17	39	12	CDS		0	0
hsa-miR-4677-5p	NM_003897	IER3	TTGTTCTTTGGTCTTTCAGCCA#GGCGCATAGAGACCGAGGCACAGC#((((.(((((((((((..(((.#)))....))))))))))).)))).	675	699	0.846154	-22.4	0	0.00167607	0.309	0.504853	0.250358	-8.05661	18	24	11	3UTR		0	0
hsa-miR-4682	NM_003897	IER3	TCTGAGTTCCTGGAGCCTGGTCT#GGCGGGGCTCCGGTCCTGAGAT#(((.((..((.(((((((.(((.#))).)))))))))..)).))).	111	133	0.846154	-28.2	0	1.14203e-06	0.279	0.148669	0.0992131	-13.6517	17	22	9	CDS		0	1
hsa-miR-4683	NM_003897	IER3	TGGAGATCCAGTGCTCGCCCGAT#TCGGGTGGGGGAGGACGTCCC#.(((..(((..(.(((((((((.#))))))))).).)))..))).	958	979	0.846154	-25.6	0	2.84016e-08	0.368	1.14084	1.32794	-15.1697	16	21	9	3UTR		0	0
hsa-miR-4684-5p	NM_003897	IER3	CTCTCTACTGACTTGCAACATA#GTTGGGGGTTGGTGGGCTGTCACGGAGC#((((((((((((((.((((...#)))).))))))))))........)))).	1149	1177	0.846154	-19.2	1	2.42304e-06	0.412	0.532416	0.528282	-4.67302	18	28	10	3UTR		0	0
hsa-miR-4685-5p	NM_003897	IER3	CCCAGGGCTTGGAGTGGGGCAAGGTT#GGCACAGCCCAGCTGGGGCTAGGCCCGGTGGGA#(((((((((((((((.((((...(((#)))...)))).)))....))))))))..)))).	691	724	1	-28.8	1	0.000195701	0.441	-0.554777	0.93885	-4.17062	22	33	8	3UTR		0	0
hsa-miR-4685-3p	NM_003897	IER3	TCTCCCTTCCTGCCCTGGCTAG#GGCTAGGCCCGGTGGGAAGGAGAGC#.(((((((((((((((((((..#)))))))....))))))))).))).	707	732	0.846154	-27.3	1	8.11945e-06	0.471	-0.432659	0.946429	-3.79332	19	25	9	3UTR		0	0
hsa-miR-4686	NM_003897	IER3	TATCTGCTGGGCTTTCTGGTGTT#GGCACCGAAAGCGCAGCCGCAGGGTT#.((((((((.((((((.((((((#)))))))))))).))))....)))).	198	224	0.923077	-25	1	7.77823e-05	0.294	0.0789239	0.0659252	-5.03583	20	26	12	CDS		0	0
hsa-miR-4687-3p	NM_003897	IER3	TGGCTGTTGGAGGGGGCAGGC#CCGGCCCCCTCCACCATCCC#.((.((.((((((((((.((.#)).)))))))))).)).)).	83	103	0.923077	-29.4	0	0.00026661	0.221	-0.208938	0.50057	-8.36903	16	20	10	CDS		0	0
hsa-miR-1343-5p	NM_003897	IER3	TGGGGAGCGGCCCCCGGGTGGG#CACCCGGCCGCCTTCTAACTGTGACTCCCCG#.((((((((((..(((((((..#)))))))..)))..........).)))))).	482	513	0.846154	-29.8	1	0.0125734	0.441	0.670405	0.791601	-8.42926	17	31	7	CDS		0	0
hsa-miR-1343-3p	NM_003897	IER3	CTCCTGGGGCCCGCACTCTCGC#TGGGGGTTGGTGGGCTGTCACGGAGC#(((((((((((((((((((((.#)))))))..))))))).))).)))).	1151	1177	0.846154	-26.2	1	2.42304e-06	0.412	0.519185	0.593973	-3.93757	21	26	7	3UTR		0	0
hsa-miR-4689	NM_003897	IER3	TTGAGGAGACATGGTGGGGGCC#GGCCTTACACTCCGCTCGGCTCACCATGTGTCACTCT#..(((((.((((((((((((((#))))...............)))))))))).)).))).	4	41	0.846154	-27.5	0	0.00291951	0.397	0	0	-7.27064	19	37	10	5UTR		0	0
hsa-miR-4690-5p	NM_003897	IER3	GAGCAGGCGAGGCTGGGCTGAA#CGGCCCCTGCCGGGCGCCCCAGCGCCTCTCG#(((.(((((.(((.((((((..#))))))..)))...........)))))))).	165	196	0.923077	-26	0	3.00941e-05	0.191	0.0472209	0.161985	-9.06894	17	31	8	CDS		0	0
hsa-miR-4690-3p	NM_003897	IER3	GCAGCCCAGCTGAGGCCTCTG#TAGAGACCGAGGCACAGCCCAGCTGGGGCTAGGCC#((((((((((((.((((((..#.)))))....).)))))))).))..)).	681	716	0.903846	-25.6	1	5.49367e-09	0.397	-0.393077	0.653347	-5.22671	18	28	8	3UTR		0	0
hsa-miR-4695-5p	NM_003897	IER3	CAGGAGGCAGTGGGCGAGCAGG#CCAGATCCTGATGGCTGAAGAGGGTGTGCCGGCGCCCCTGCCTCCA#..((((((((.(((((.(((.(#.).)))...))))))))))))).	316	362	1	-31.6	1	0.000170286	0.294	-0.00350365	-0.0253789	-7.78178	17	23	13	CDS		0	0
hsa-miR-4695-3p	NM_003897	IER3	TGATCTCACCGCTGCCTCCTTC#GGGGGAGGACGTCCCGGCTGGGATGAAGTCTGGTGGTGGGTCGT#(((((.((((((((((((((((#)))))))).).....................)))))))))))).	964	1008	0.846154	-24.4	0	0.00758881	0.412	1.27056	1.22941	-5.83853	21	44	12	3UTR		0	0
hsa-miR-4697-5p	NM_003897	IER3	AGGGGGCGCAGTCACTGACGTG#GGGTCGTAAGTTTAGGAGGTGACTGCATCCTCCA#.(((((.(((((((((..(...#.)..)))))))))..))))).	1001	1035	0.923077	-26.5	0	6.00969e-05	0.471	1.7809	1.01086	-5.33701	15	21	9	3UTR		0	0
hsa-miR-4697-3p	NM_003897	IER3	TGTCAGTGACTCCTGCCCCTTGGT#GAGGGTTGGGGGTTGGTGGGCTGTCAC#((.((((((((((((.(((((...#))))).)))))))).....)))).)).	1145	1172	0.923077	-21.5	0	1.83598e-05	0.382	0.374606	0.722828	-5.72816	19	27	8	3UTR		0	0
hsa-miR-4699-3p	NM_003897	IER3	AATTTACTCTGCAATCTTCTCC#GGAGAAGAAATGGGGAGG#......((((.((.((((((((#))))))))..)).)))).	938	956	0.923077	-19.5	0	0.143761	0.368	1.00328	1.0715	-19.2482	14	18	8	3UTR		0	0
hsa-miR-4700-5p	NM_003897	IER3	TCTGGGGATGAGGACAGTGTGT#ACGCTCTGGACCTCAGCACTTTCCTCCAGC#.((((((((((((.(((.((((#)))).)))..)))))......))).)))).	450	480	0.923077	-22.4	1	0.0673332	0.397	2.11491	1.03222	-4.65016	19	30	5	CDS		0	0
hsa-miR-4700-3p	NM_003897	IER3	CACAGGACTGACTCCTCACCCCAGTG#GGTGGGGGAGGACGTCCCGGCTGGGATGAAGTCTGGTGG#(((.(((((((((((((.(((((.(.#).)))))))))).))).............))))).))).	961	1000	0.923077	-28.9	0	0.00308866	0.397	1.30927	1.36837	-6.9696	22	39	10	3UTR		0	0
hsa-miR-4701-5p	NM_003897	IER3	TTGGCCACCACACCTACCCCTT#GGGGGTTGGTGGGCTGTCAC#.((((..((.((((.((((((.#)))))).))))))..)))).	1152	1172	0.923077	-24	0	1.83598e-05	0.382	0.236882	1.00075	-9.21593	16	20	6	3UTR		0	0
hsa-miR-4701-3p	NM_003897	IER3	ATGGGTGATGGGTGTGGTGT#ACGCCCCTAACGCCGCATCCCTGGCGCCCAC#.((((((..(((((((((((#.)))))))))))....)))))).	366	397	0.923077	-27.6	1	4.36953e-06	0.309	-0.148759	1.07122	-7.16335	17	23	11	CDS		0	0
hsa-miR-4706	NM_003897	IER3	AGCGGGGAGGAAGTGGGCGCTGCTT#CGGCGCCCCTGCCTCCAGAGGACGCCCCTAACGCCGCA#.(((((((((.((.((((((((...#)))))))))).))))).................)))).	345	383	0.846154	-32.2	1	0.0134647	0.235	0.0374658	0.850568	-7.47494	19	38	10	CDS		0	0
hsa-miR-4707-3p	NM_003897	IER3	AGCCCGCCCCAGCCGAGGTTCT#GGGACCCCGGCGGGGCTCCGGTC#.(((.(((((.((((.((((((#)))))).)))))))))...))).	103	126	0.923077	-30.2	0	2.22712e-08	0.279	0.0979458	0.10492	-10.9702	18	23	9	CDS		0	0
hsa-miR-203b-5p	NM_003897	IER3	TAGTGGTCCTAAACATTTCACA#TGTGAGACTTCGGCGGACCATTAG#(((((((((......(((((((#))))))).......))))))))).	1060	1084	0.846154	-18.9	1	1.29192e-05	0.5	0.96117	1.01844	-14.2331	16	24	9	3UTR		0	0
hsa-miR-4710	NM_003897	IER3	GGGTGAGGGCAGGTGGTT#CCGCCGTCCTCGAGCCCT#((((((((((.(((((..#)))))))))))..)))).	405	423	1	-24.4	1	0.00595538	0.338	3.02094	0.891465	-6.76235	15	18	11	CDS		0	0
hsa-miR-4711-3p	NM_003897	IER3	CGTGTCTTCTGGCTTGAT#TGAAGAGGGTGTGCCGGCGCCCCTGCCTCCAGAGGACGCC#.(((((((((((......#.))))))))))).	331	371	0.846154	-18.6	1	3.71295e-05	0.25	-0.0795903	-0.00921058	-6.90779	11	13	11	CDS		0	0
hsa-miR-4712-5p	NM_003897	IER3	TCCAGTACAGGTCTCTCATTTC#GATGGAGATGTGTACG#....(((((.(((((.((((..#))))))))).))))).	798	814	0.923077	-17.7	0	0.00170277	0.647	1.65513	0.629345	-11.0221	14	16	9	3UTR		0	0
hsa-miR-4712-3p	NM_003897	IER3	AATGAGAGACCTGTACTGTAT#ATGCAAGGGTGTGAGATGTTCCCCCTGCTGTAAATGCAGGTCTCTTG#...((((((((((((......#.)))))))))))).	832	879	1	-19.8	0	0.00011922	0.515	-0.066305	0.56997	-6.74759	12	14	12	3UTR		0	0
hsa-miR-4713-5p	NM_003897	IER3	TTCTCCCACTACCAGGCTCCCA#TGGGGGAGGACGTCCCGGCTGGGATGAAGTCTGGTGGTGGGT#....((((((((((((((((((#.)))))....))))))))))))).	963	1005	0.923077	-30.9	0	0.00494949	0.397	1.11583	1.41006	-9.54656	18	24	13	3UTR		0	0
hsa-miR-4713-3p	NM_003897	IER3	TGGGATCCAGACAGTGGGAGAA#CGACTGTCGAGATCGCCT#.((((((..((((((.(.....#).))))))..)))).)).	1176	1194	0.846154	-19.3	1	0.000161301	0.515	1.04539	0.198563	-7.3964	13	18	6	3UTR		0	0
hsa-miR-4714-3p	NM_003897	IER3	CCAACCTAGGTGGTCAGAGTTG#GTCCTCCTAGGTGATGGA#((((((((((.((.(.......#).)).)))))))..))).	786	804	0.923077	-18.6	1	0.000104434	0.721	1.37384	0.736724	-7.85224	13	18	7	3UTR		0	0
hsa-miR-4715-5p	NM_003897	IER3	AAGTTGGCTGCAGTTAAGGTGG#CACCTGGAACTGCGGCA#......(((((((((.(((((.#)))))..))))))))).	916	933	0.846154	-23.3	0	3.51396e-05	0.426	1.84828	0.726618	-15.7996	14	17	9	3UTR		0	0
hsa-miR-4715-3p	NM_003897	IER3	GTGCCACCTTAACTGCAGCCAAT#TTGAAGTCGCCTTTAGGGTGGCTGCG#((((((((((((..((.(((((.#)))..)).))..)))))))))).)).	1114	1140	0.923077	-19.9	1	4.06116e-05	0.426	0.748676	1.04876	-6.08354	19	26	10	3UTR		0	0
hsa-miR-4716-5p	NM_003897	IER3	TCCATGTTTCCTTCCCCCTTCT#GGTGGGAAGGAGAGCGTC#...(((((((((((((((....#)).)))))))))).))).	717	735	1	-20.8	0	0.0022972	0.5	-0.315	0.689982	-6.51454	15	18	10	3UTR		0	0
hsa-miR-4716-3p	NM_003897	IER3	AAGGGGGAAGGAAACATGGAGA#TCCGTGAGATCCTTCCATCTTC#((((.(((((((..((((((..#))))))...))))))).)))).	1092	1114	0.923077	-20.8	0	0.0013578	0.485	1.73599	0.703879	-10.2026	17	22	7	3UTR		0	0
hsa-miR-4717-5p	NM_003897	IER3	TAGGCCACAGCCACCCATGTGT#CATCTTCTTGAAGTCGCCTTTAGGGTGGCTGCGAGGTAGAGGGTTGGGGGTTGGTGGGCTGT#(((.((((((((((((......#.)))))))).......................)))).))).	1107	1169	0.923077	-23.9	0	0.00245881	0.368	0.84663	0.772097	-6.9696	15	41	8	3UTR		0	0
hsa-miR-4717-3p	NM_003897	IER3	ACACATGGGTGGCTGTGGCCT#AGGCACAGCCCAGCTGGGGCTAGGCCCGGTGG#.(((.(((((((((((.((((#)))))))))).............)))))))).	690	722	0.923077	-24.6	0	8.71978e-07	0.426	-0.386339	0.93885	-7.91236	18	32	10	3UTR		0	0
hsa-miR-4720-3p	NM_003897	IER3	TGCTTAAGTTGTACCAAGTAT#CTTGGTATTTATTGAGCT#.((((((...((((((((...#))))))))...)))))).	875	893	1	-17.9	1	0.0754852	0.5	0.156875	0.56239	-8.40586	14	18	8	3UTR		0	0
hsa-miR-4721	NM_003897	IER3	TGAGGGCTCCAGGTGACGGTGG#CCGCCGTCCTCGAGCCCTTTAATCTGACTTCGGAGCCCTCGG#((((((((((((((((((((((#))))))))..................)))).)))))))))).	405	447	0.923077	-34.6	1	7.28875e-06	0.412	1.67782	0.942824	-3.93757	22	42	10	CDS		0	0
hsa-miR-4722-5p	NM_003897	IER3	GGCAGGAGGGCTGTGCCAGGTTG#CCTGGCGCCCACCCCTGTGTCCGCCGTCCTCGAGCCC#(((((((.(((.((((((((...#))))))))..............))).))))...))).	385	422	0.923077	-28.4	1	0.00563693	0.353	0.27231	1.01986	-9.59801	18	37	8	CDS		0	0
hsa-miR-4722-3p	NM_003897	IER3	ACCTGCCAGCACCTCCCTGCAG#CTGCGAGGTAGAGGGTTGGGGGTTGGTGGGC#.(((((((((.(((((((((((#)))).))).........))))))))))))).	1135	1166	1	-26	1	0.0188148	0.368	0.657978	1.16624	-6.6181	20	31	13	3UTR		0	0
hsa-miR-4723-5p	NM_003897	IER3	TGGGGGAGCCATGAGATAAGAGCA#GCTCTGGACCTCAGCACTTTCCTCCAG#((((((((...((((...(((((.#)))))....)))).....)))))))).	452	479	1	-23.5	1	0.0592191	0.397	1.95573	0.857226	-9.29429	17	27	8	CDS		0	0
hsa-miR-4723-3p	NM_003897	IER3	CCCTCTCTGGCTCCTCCCCAAA#TGGGGAGGACTCGGGTGGGGGA#((((((((((.(((((((((..#))))))))).))))).))))).	948	970	0.846154	-32.6	1	0.000708901	0.397	1.32254	1.34437	-6.76235	19	22	9	3UTR		0	0
hsa-miR-4724-3p	NM_003897	IER3	GTACCTTCTGGTTCAGCTAGT#GGTGGCTGCGAGGTAGAGGGTT#..((((((((.((((((((.(#).)))))..))).)))))))).	1130	1152	1	-18.8	1	0.00509618	0.382	0.897161	1.11066	-7.78178	17	22	8	3UTR		0	0
hsa-miR-4725-5p	NM_003897	IER3	AGACCCTGCAGCCTTCCCACC#GGTGGGGGAGGACGTCCCGGCTGGGATGAAGTCTGGTGGTGGGTCG#.((((((.(((((((((((((#))))))))..........))))).)...............))))).	961	1007	0.923077	-25.7	1	0.00655893	0.412	1.30097	1.4189	-6.10696	19	46	8	3UTR		0	0
hsa-miR-4725-3p	NM_003897	IER3	TGGGGAAGGCGTCAGTGTCGGG#CCCCTAACGCCGCATCCCTGGCGCCCACCCCT#.((((..((((((((((.(((.#.)))))...))))))))..)))).	369	401	0.846154	-28.1	0	4.23597e-06	0.324	0.382782	1.07407	-7.23797	17	24	8	CDS		0	0
hsa-miR-4726-5p	NM_003897	IER3	AGGGCCAGAGGAGCCTGGAGTGG#CCCTCCACCATCCCGGGACCCCGGCGGGGCTCCGGTCCTG#((((((...(((((((.(..(((#.))).).))))))))))))).	89	129	0.923077	-26.7	0	1.35076e-08	0.294	0.34432	0.188615	-8.85129	17	21	13	CDS		0	0
hsa-miR-4726-3p	NM_003897	IER3	ACCCAGGTTCCCTCTGGCCGCA#TGCGAGGTAGAGGGTTGGGG#.(((((...(((((((.(((((#)))).).)))))))))))).	1136	1156	0.923077	-25.6	0	0.012913	0.368	0.927481	1.03865	-8.70704	17	20	12	3UTR		0	0
hsa-miR-4727-5p	NM_003897	IER3	ATCTGCCAGCTTCCACAGTGG#CTACTGTGTGAGACTTCGGCGGAC#.(((((((((((.((((((((#)))))))).))).))..)))))).	1054	1078	0.923077	-23	1	0.000618911	0.485	0.10454	1.23067	-5.08246	19	24	8	3UTR		0	0
hsa-miR-4727-3p	NM_003897	IER3	ATAGTGGGAAGCTGGCAGATTC#GGGTGTGCCGGCGCCCCTGC#.(((.(((..(((((((.((((#)))).))))))).)))))).	337	357	0.923077	-23.3	0	2.52888e-06	0.324	0.148669	-0.0424984	-10.2113	17	20	7	CDS		0	0
hsa-miR-4728-3p	NM_003897	IER3	CATGCTGACCTCCCTCCTGCCCCAG#TGGGGAGGACTCGGGTGGGGGAGGACGTCCCGGCTGGG#(..((((((.((((((((((((.((#.)).))))))))).))).)))..)))..).	948	986	0.923077	-27.7	0	9.19253e-10	0.382	1.15293	1.32415	-7.9013	21	30	9	3UTR		0	0
hsa-miR-4730	NM_003897	IER3	CTGGCGGAGCCCATTCCATGCCA#GGCGGGGCTCCGGTCCTGAGATCTTCACCTTCGACCCTCTCCCGGA#((((((((((((......((((.#)))))))))))).............................)))).	111	157	1	-22.9	1	0.00213681	0.265	0.241458	0.109675	-7.05204	16	46	12	CDS		0	0
hsa-miR-4731-5p	NM_003897	IER3	TGCTGGGGGCCACATGAGTGTG#TACGCTCTGGACCTCAGCAC#((((((((.(((...(((((((#)))))))))).)))))))).	449	469	0.923077	-24.8	1	0.000468488	0.368	2.06986	1.06741	-7.87538	18	20	10	CDS		0	0
hsa-miR-4731-3p	NM_003897	IER3	CACACAAGTGGCCCCCAACACT#AGGGTTGGGGGTTGGTGG#(((.((....(((((((((.((#.)))))))))))))))).	1146	1164	0.846154	-20.8	0	0.0452511	0.368	0.163892	1.05128	-13.1258	16	18	16	3UTR		0	0
hsa-miR-4732-5p	NM_003897	IER3	TGTAGAGCAGGGAGCAGGAAGCT#GGCTTCTCTTTCTGCTGCTCA#....((((((((((.((((((((#)))))).)))))).)))))).	282	303	0.846154	-21.8	0	0.0913265	0.471	-0.715951	-0.0757861	-10.282	18	21	6	CDS		0	0
hsa-miR-4733-3p	NM_003897	IER3	CCACCAGGTCTAGCATTGGGAT#AGACCGAGGCACAGCCCAGCTGGGGCTAGGCCCGGTGGG#(((((.((((((((.(((((..#.))))).....)))))))).))))).	684	723	0.846154	-29.3	0	3.91947e-05	0.441	-0.34844	0.572497	-6.57398	18	26	8	3UTR		0	0
hsa-miR-4734	NM_003897	IER3	GCTGCGGGCTGCGGTCAGGGCG#CGACCCTCTCCCGGAGCCCGCAGCG#((((((((((.(((..((((((#)).))))...))).)))))))))).	142	167	0.846154	-37.6	1	5.85007e-05	0.25	-0.117634	0.213343	-7.73085	19	25	10	CDS		0	0
hsa-miR-4737	NM_003897	IER3	ATGCGAGGATGCTGACAGTG#GTCGTAAGTTTAGGAGGTGACTGCATCCTCCAGCATC#((((((((((((((((....#))))..................))))))))..)))).	1003	1040	0.846154	-17.8	1	0.00207085	0.485	1.42999	0.856737	-3.93757	16	37	8	3UTR		0	0
hsa-miR-3064-5p	NM_003897	IER3	TCTGGCTGTTGTGGTGTGCAA#GCCCGCAGCGGCCC#...(((((((((((.((....#))))))))))))).	157	171	0.923077	-21.5	0	1.27458e-06	0.221	-0.0173377	0.189566	-7.24999	13	14	13	CDS		0	0
hsa-miR-4738-3p	NM_003897	IER3	TGAAACTGGAGCGCCTGGAGGA#CCGGCGGGGCTCCGGTC#....((((((((.((((..((.#))..)))))))))))).	109	126	0.923077	-24	0	2.22712e-08	0.279	0.120137	0.117284	-10.8357	14	17	12	CDS		0	0
hsa-miR-4740-3p	NM_003897	IER3	GCCCGAGAGGATCCGTCCCTGC#GGGGAGGACTCGGGTG#(((((((....(((.(((((..#))))))))))))))).	949	965	0.846154	-23.3	1	0.00156298	0.382	1.21623	1.34816	-12.1103	15	16	15	3UTR		0	0
hsa-miR-4741	NM_003897	IER3	CGGGCTGTCCGGAGGGGTCGGCT#AGCGGCCCCTGCCGGGCGCCCC#.((((.(((((((((((((.(((#)))))))))).)))))))))).	163	185	0.846154	-36.8	0	3.88705e-08	0.191	0.333452	0.195273	-5.69428	20	22	10	CDS		0	0
hsa-miR-4743-5p	NM_003897	IER3	TGGCCGGATGGGACAGGAGGCAT#CCTCCAGCAACACCCGGCCG#.((((((.((.....(((((...#))))).....)).)))))).	472	492	0.846154	-24	1	0.108934	0.368	0.110626	0.821085	-15.16	13	20	6	CDS		0	0
hsa-miR-4745-3p	NM_003897	IER3	TGGCCCGGCGACGTCTCACGGTC#GACCATTAGGAATGAGATCCGTGAGATCCTTCCATCTTCTTGAAGTCGCCTTTAGGGTGGC#(.(((((((((((((((((((((#.)).))))))))).................))))))....)))).).	1075	1136	0.846154	-29.1	1	7.03082e-08	0.426	1.50801	0.545967	-5.10125	22	47	9	3UTR		0	0
hsa-miR-4746-5p	NM_003897	IER3	CCGGTCCCAGGAGAACCTGCAGA#CAAGGGTGTGAGATGTTCCCCCTGCTGTAAATGCAGGTCTCTTGGTATTTATTGAGCTTTGTGGGACTGGT#(((((((((((((.(((((((..#.)))))))))))...................))))))))).	835	906	0.923077	-30.7	1	0.000778789	0.485	0.302153	0.737987	-4.79441	20	41	11	3UTR		0	0
hsa-miR-4746-3p	NM_003897	IER3	AGCGGTGCTCCTGCGGGCCGA#CGGGACCCCGGCGGGGCTCCGG#..(((.(((((..(((((((.#)))...))))..))))).))).	102	124	0.846154	-26.6	0	1.32388e-08	0.279	0.437799	0.0725827	-11.4939	15	22	5	CDS		0	0
hsa-miR-4747-3p	NM_003897	IER3	AAGGCCCGGGCTTTCCTCCCAG#GGGAGGACGTCCCGGCTG#..((((.((((..(((((((..#))))))).)))).)))).	966	984	0.923077	-27	0	1.38899e-09	0.382	1.02854	1.42648	-11.1366	15	18	7	3UTR		0	0
hsa-miR-4749-5p	NM_003897	IER3	TGCGGGGACAGGCCAGGGCATC#CCCTGGCGCCCACCCCTGTGTCCGCC#.(((((.(((((((((((....#)))))))........)))).))))).	384	410	1	-27.6	0	0.00449818	0.353	0.384938	0.822987	-5.33701	16	26	7	CDS		0	0
hsa-miR-4749-3p	NM_003897	IER3	CGCCCCTCCTGCCCCCACAG#TGGGGGTTGGTGGGCT#.((((..((.(((((((...#))))))).)).)))).	1151	1167	0.923077	-25.8	0	0.0142444	0.353	0.393289	1.00075	-8.48048	13	16	7	3UTR		0	0
hsa-miR-4750-5p	NM_003897	IER3	CTCGGGCGGAGGTGGTTGAGTG#CGCTCGGCTCACCATGTGTCACTCTCGCAGCTGCCACCCGAC#.(((((.((.((((((((((((#)))))))).))))....................)).))))).	16	58	0.846154	-24.8	0	0.00157006	0.324	2.09766	0.011396	-6.57952	19	42	8	5UTR		0	0
hsa-miR-4750-3p	NM_003897	IER3	CCTGACCCACCCCCTCCCGCAG#TGGGGGAGGACGTCCCGGCTGGGATGAAGTCTGGTGGTGGGTCGT#..((((((((((((((((.((.#)).))))))........................).))))))))).	963	1008	0.846154	-29.1	1	0.00758881	0.412	1.26518	1.10813	-4.957	18	45	9	3UTR		0	0
hsa-miR-4751	NM_003897	IER3	AGAGGACCCGTAGCTGCTAGAAGG#CCTTTAGGGTGGCTGCGAGGTA#.....(((((((((((((.(((((#)))))..)))))))))).))).	1123	1145	0.923077	-24.3	0	0.00160148	0.397	0.544884	1.16751	-13.6656	18	22	10	3UTR		0	0
hsa-miR-4752	NM_003897	IER3	TTGTGGATCTCAAGGATGTGCT#GGCGGACCATTAGGAATGAGATCCGTGAGATCCT#....((((((((.((((.(...#.).)))).)))))))).	1071	1105	0.923077	-19.9	0	0.00146971	0.5	1.74862	0.831471	-10.8357	13	17	8	3UTR		0	0
hsa-miR-4754	NM_003897	IER3	ATGCGGACCTGGGTTAGCGGAGT#CTCCAGCAACACCCGGCCGCC#..((((.((.((((..((((((.#)))).))...)))))))))).	473	494	0.923077	-23.2	0	0.115253	0.382	1.00736	0.907633	-8.71169	16	21	10	CDS		0	0
hsa-miR-4755-5p	NM_003897	IER3	TTTCCCTTCAGAGCCTGGCTTT#GGGGCTAGGCCCGGTGGGAAGG#((((((.((.(.((((((((((#))))))))))).)).)))))).	705	727	0.923077	-24	0	7.47386e-05	0.441	-0.487402	0.852946	-10.0706	19	22	11	3UTR		0	0
hsa-miR-4755-3p	NM_003897	IER3	AGCCAGGCTCTGAAGGGAAAGT#TCGCCTTTAGGGTGGCTG#((((..((((((((((((....#)).)))))))))))))).	1120	1138	0.846154	-20.6	0	5.59839e-08	0.426	0.795321	0.981802	-9.95757	16	18	14	3UTR		0	0
hsa-miR-499b-5p	NM_003897	IER3	ACAGACTTGCTGTGATGTTCA#GGACGTCCCGGCTGGGATGAAGTCTGG#.(((((((((((.(((((((.#))))))).)))).......))))))).	970	997	0.923077	-22.4	1	0.00142747	0.382	1.26997	1.19024	-5.08246	18	27	7	3UTR	MIRT722053	0	0
hsa-miR-4756-5p	NM_003897	IER3	CAGGGAGGCGCTCACTCTCTGCT#AGAGGGTGTGCCGGCGCCCCTGC#(((((..((((.((((((((...#)))))))).))..))..))))).	334	357	0.846154	-26.4	0	2.52888e-06	0.324	-0.136655	0.00315353	-10.729	17	23	8	CDS		0	0
hsa-miR-4756-3p	NM_003897	IER3	CCAGAGATGGTTGCCTTCCTAT#GTGGGAAGGAGAGCGTCG#.....((((.((.(((((((((#))))))))).)).)))).	718	736	0.846154	-20.2	0	0.0363369	0.5	-0.599694	0.769569	-16.1972	15	18	9	3UTR		0	0
hsa-miR-4757-5p	NM_003897	IER3	AGGCCTCTGTGACGTCACGGTGT#GCCACCCGGTGCTTGAGGCGGGACCGAGGCGCACAGAGACCG#.((.(((((((.((((.((((.(#.).)))).))))))))))).)).	632	674	0.923077	-26.7	0	0.000124306	0.309	1.20179	0.366431	-10.1722	18	23	11	3UTR		0	0
hsa-miR-4758-5p	NM_003897	IER3	GTGAGTGGGAGCCGGTGGGGCTG#GGCCCCGACCCCGGCCCCCTCCACC#(((((.(((.((((((((((((.#)))))))...))))))))))).)).	73	98	0.923077	-33	0	0.000740829	0.221	-0.221619	0.863884	-7.08104	20	25	11	CDS		0	0
hsa-miR-4758-3p	NM_003897	IER3	TGCCCCACCTGCTGACCACCCTC#GAGGGTTGGGGGTTGGTGGGCT#.(.((((((.(((..((((((((#)))))).)).))).))))))).	1145	1167	0.923077	-27.4	0	0.0142444	0.353	0.298643	0.965379	-8.18566	18	22	7	3UTR		0	0
hsa-miR-4763-5p	NM_003897	IER3	CGCCTGCCCAGCCCTCCTGCT#GGTGGCTGCGAGGTAGAGGGTTGGGGGTTGGTGG#((((..(((((((((.(((((#.))))))))))))))....)))).	1130	1164	0.923077	-29.4	0	0.0452511	0.368	1.06223	1.04497	-10.1906	18	24	14	3UTR		0	0
hsa-miR-4764-5p	NM_003897	IER3	TGGATGTGGAAGGAGTTATCT#GTGACTCCCCGCACTCCC#.((((((((..((((((((..#))))))))))))).))).	502	520	0.846154	-19.5	1	0.0314031	0.485	-0.669262	0.678423	-7.86061	16	18	13	3UTR		0	0
hsa-miR-4764-3p	NM_003897	IER3	TTAACTCCTTTCACACCCATGG#CAAGGGTGTGAGAT#........((((((((((.((.#)).)))))))))).	835	849	0.846154	-17.9	0	0.000329957	0.618	0.169509	0.621765	-19.4239	12	14	10	3UTR		0	0
hsa-miR-4766-5p	NM_003897	IER3	TCTGAAAGAGCAGTTGGTGTT#GGCGCCAGCTGCCAGTCGAGGA#(((((..(.((((((((((((#)))))))))))))..)).))).	243	265	0.846154	-21.1	0	0.00144061	0.382	-0.206402	-0.204182	-8.43861	18	22	13	CDS		0	0
hsa-miR-4768-3p	NM_003897	IER3	CCAGGAGATCCAGAGAGAAT#GGTCTCTTGGT#((((((((((..........#)))))))))).	870	881	1	-15.2	1	0.000258841	0.529	0.341315	0.58134	-13.2236	10	11	10	3UTR		0	0
hsa-miR-4769-5p	NM_003897	IER3	GGTGGGATGGAGAGAAGGTATGAG#CTCAGCACTTTCCTCCAGCAACACCCGGCCGCCT#(((((..(((((.((((((.((((#))))..)))))))))))...........))))).	461	495	0.923077	-24.7	0	0.160298	0.397	3.72474	0.802063	-8.67135	20	34	11	CDS		0	0
hsa-miR-4769-3p	NM_003897	IER3	TCTGCCATCCTCCCTCCCCTAC#GGGTGGGGGAGGACGTCCCGGCTGGGATGAAGTCTGGTGGTGGGT#(((((((((((((((((((...#))).)))))))))........................))))))).	960	1005	0.923077	-28.1	1	0.00494949	0.397	1.28579	1.14856	-3.93757	19	45	9	3UTR		0	0
hsa-miR-4776-5p	NM_003897	IER3	GTGGACCAGGATGGCAAGGGCT#GCCCACCCCTGTGTCCGCC#((((((((((..((...((((.#)))).)))))).)))))).	391	410	0.846154	-24.9	1	0.00449818	0.353	1.43523	0.766873	-11.0777	16	19	6	CDS		0	0
hsa-miR-4776-3p	NM_003897	IER3	CTTGCCATCCTGGTCCACTGCAT#GCATAGAGACCGAGGCACAGCCCAGCTGGGGCTAGGCCCGGTGGGAAGG#(((.((((((((((((.(.((..#.)).)))))))))....)))).))).	678	727	0.923077	-24.1	0	7.47386e-05	0.441	0.137926	0.425955	-6.9696	18	26	9	3UTR		0	0
hsa-miR-4778-3p	NM_003897	IER3	TCTTCTTCCTTTGCAGAGTTGA#AACTGCGGCAAAGTAGGAGAAGAA#((((((((((((((.(((((..#)))).).))))))..)))))))).	923	947	0.923077	-19	1	0.182376	0.412	0.952746	0.873159	-4.67302	19	24	8	3UTR		0	0
hsa-miR-4780	NM_003897	IER3	ACCCTTGAGCCTGATCCCTAGC#GTTGGGGGTTGGTGGGCTGTCACGGA#..((.(((((((((((((((((#))))))))))...))))..))).)).	1149	1175	0.923077	-22.3	0	1.39681e-05	0.412	0.30732	0.76578	-9.07604	19	26	10	3UTR		0	0
hsa-miR-4436b-5p	NM_003897	IER3	GTCCACTTCTGCCTGCCCTGCC#GGGAGGACTCGGGTGGGGGAGGACG#((((.((((((((((.(((.((#)).)))...)))))))))).)))).	950	975	1	-27.6	0	1.01798e-05	0.368	1.36205	1.33552	-8.28966	19	25	10	3UTR		0	0
hsa-miR-4436b-3p	NM_003897	IER3	CAGGGCAGGAAGAAGTGGACAA#TGTCCGCCGTCCTCGAGCCCTT#.(((((((((....(((((((.#)))))))..))))...))))).	402	424	0.923077	-23.3	1	0.00901075	0.338	2.8117	0.912389	-12.1109	16	22	7	CDS		0	0
hsa-miR-4781-5p	NM_003897	IER3	TAGCGGGGATTCCAATATTGG#CTAACTGTGACTCCCCGCA#..(((((((.((((.......#.)).)).))))))).	496	515	0.846154	-18.1	1	0.01218	0.456	-0.460024	0.681276	-7.16801	11	15	7	CDS		0	0
hsa-miR-4783-5p	NM_003897	IER3	GGCGCGCCCAGCTCCCGGGCT#GGGTTGGGGGTTGGTGGGCTGTCA#(((((.((((((((((((.((#)).))))))))))).).)).))).	1147	1171	1	-28.9	0	2.57897e-05	0.382	0.359972	0.996961	-5.83853	19	24	11	3UTR		0	0
hsa-miR-4783-3p	NM_003897	IER3	CCCCGGTGTTGGGGCGCGTCTGC#GGACGCCCCTAACGCCGC#...(((((((((((.((((((..#))))))))))))))))).	364	382	1	-31.2	0	0.00790225	0.221	0.0379984	1.06741	-7.24999	17	18	17	CDS		0	0
hsa-miR-4784	NM_003897	IER3	TGAGGAGATGCTGGGACTGA#TGGGTCGTAAGTTTAGGAGGTGACTGCATCCTCCAGCATCTCAACTCC#.((((((((((((((.....#.)))))))))))..))).	1000	1048	0.923077	-21.4	1	0.0011823	0.471	1.60334	0.869369	-4.02637	14	18	11	3UTR		0	0
hsa-miR-4785	NM_003897	IER3	AGAGTCGGCGACGCCGCCAGC#GGTGGGGGAGGACGTCCCGGCTG#..((((((.((((((.(((.(#).))).))....)))))))))).	961	984	0.923077	-23.6	1	1.38899e-09	0.382	1.2711	1.43911	-6.24644	16	23	10	3UTR		0	0
hsa-miR-2467-5p	NM_003897	IER3	TGAGGCTCTGTTAGCCTTGGCTC#GGGACCGAGGCGCACAGAGACCG#...((((((((..((((((((((#))).)))))))..)))))).)).	651	674	0.923077	-27.5	0	0.000124306	0.309	1.08367	0.375333	-11.1505	18	23	7	3UTR		0	0
hsa-miR-2467-3p	NM_003897	IER3	AGCAGAGGCAGAGAGGCTCAGG#GGCTTCTCTTTCTGCTGCTC#((((((((.(((((((((....#))))))))).))).))))).	282	302	1	-22.3	1	0.0775828	0.456	-0.400846	-0.0681774	-4.99396	17	20	9	CDS		0	0
hsa-miR-4786-5p	NM_003897	IER3	TGAGACCAGGACTGGATGCACC#GGACCCCGGCGGGGCTCCGGTCCTGAGATCTTC#.(((((((((((((((.((.((#.)).)))))))))))).).)))).	104	137	0.846154	-25.7	1	1.44055e-05	0.279	0.332172	0.0811424	-3.79332	19	24	12	CDS		0	0
hsa-miR-4786-3p	NM_003897	IER3	TGAAGCCAGCTCTGGTCTGGGC#GCCCAGCTGGGGCTAGGCC#....(((((((((((.((((((#)))))))))))))).))).	697	716	0.846154	-28.7	0	5.49367e-09	0.397	-0.369495	0.866842	-9.77961	17	19	14	3UTR		0	0
hsa-miR-4787-5p	NM_003897	IER3	GCGGGGGTGGCGGCGGCATCCC#GGGTGTGCCGGCGCCCCTGCC#(((((((((.((((.((((((.#)))))))))).))))))))).	337	358	1	-38	1	6.49944e-05	0.309	1.50132	0.100164	-5.91553	19	21	10	CDS		0	0
hsa-miR-4787-3p	NM_003897	IER3	GATGCGCCGCCCACTGCCCCGCGC#GCTGGGGCTAGGCCCGGTGGGAAGGAGAGCGTCG#(((((.((.((((((((((((.((#)))))))).......))))))..))...))))).	702	736	0.846154	-29.8	0	0.0363369	0.5	-0.61506	0.921164	-6.89492	21	34	8	3UTR		0	0
hsa-miR-4793-5p	NM_003897	IER3	ACATCCTGCTCCACAGGGCAGAGG#CTTTGTGGGACTGGTGGAAGCAGGAC#...(((((((((((.((((((((.#))))))....)).))))).)))))).	891	917	0.923077	-24.3	0	0.00012909	0.5	0.860105	0.678613	-7.24999	19	26	6	3UTR		0	0
hsa-miR-4798-3p	NM_003897	IER3	AACTCACGAAGTATACCGAAGT#GCTGTAAATGCAGGTCTCTTGGTATTTATTGAGCTTTGTGGGA#..(((((((((((((((((...#.))))))).......)))))))))).	858	901	0.861538	-18.6	1	0.010825	0.515	0.300047	0.588919	-4.957	17	26	10	3UTR		0	0
hsa-miR-4799-3p	NM_003897	IER3	ACTGGCATGCTGCATTTATATA#GCAGCTGCCAC#..(((((.(((((.........#)))))))))).	42	53	1	-18	0	0.0218785	0.338	0.437798	0.567383	-9.09597	10	11	10	CDS		0	0
hsa-miR-4802-5p	NM_003897	IER3	TATGGAGGTTCTAGACCATGTT#CTGGGACTTCCG#...(((((((((((........#))))))))))).	586	598	0.846154	-17.1	0	5.99417e-05	0.426	-0.0657562	0.134318	-7.48304	11	12	11	3UTR		0	0
hsa-miR-4804-5p	NM_003897	IER3	TTGGACGGTAAGGTTAAGCAA#TGTGTCCGCCGTCCT#..(((((((..((....(((.#)))..))))))))).	400	415	0.846154	-15.8	1	0.00240928	0.324	2.50735	0.690787	-10.8496	12	15	9	CDS		0	0
hsa-miR-4999-3p	NM_003897	IER3	TCACTACCTGACAATACAGT#GTCTGGTGGTGGG#((((((((.(((........#))).)))))))).	991	1004	0.923077	-16.5	1	0.00418423	0.397	1.4328	1.16372	-8.10843	11	13	8	3UTR		0	0
hsa-miR-5001-5p	NM_003897	IER3	AGGGCTGGACTCAGCGGCGGAGCT#GGCGCCCACCCCTGTGTCCGCCGTCCTCGAGCCCTT#((((((.((....((((((((...#.))))))))..)).)))))).	388	424	0.846154	-28.9	0	0.00901075	0.338	0.367418	1.00084	-14.1845	16	21	8	CDS		0	0
hsa-miR-5001-3p	NM_003897	IER3	TTCTGCCTCTGTCCAGGTCCTT#GGGACCGAGGCGCACAGAGACCGAGGCGC#...((((((((((..((((((.#))))))..))))..........)))))).	651	680	0.923077	-21.4	0	0.0248759	0.309	0.629344	0.11058	-8.10683	16	29	6	3UTR		0	0
hsa-miR-5002-5p	NM_003897	IER3	AATTTGGTTTCTGAGGCACTTAGT#ACCCGGTGCTTGAGGCGGGACCGAGGCGCACAGAGACCGAGG#..((((((((((((((((((..((#))..)))))))...................))))))))))).	635	677	0.846154	-19.5	1	0.000701506	0.309	0.722623	0.0315707	-4.957	20	42	11	3UTR		0	0
hsa-miR-5002-3p	NM_003897	IER3	TGACTGCCTCACTGACCACTT#GGTGGGAAGGAGAGCGTCGT#((((.(((((.((..(((((.#)))))..))))).)))))).	717	737	0.923077	-19.8	0	0.0290526	0.515	-0.689526	0.681139	-12.4737	16	20	6	3UTR		0	0
hsa-miR-5004-3p	NM_003897	IER3	CTTGGATTTTCCTGGGCCTCAG#GAGGCGCATAGAGACCGAGG#(((((.((((..((.(((((..#))))).))..))))))))).	673	693	0.846154	-21.5	0	0.000550111	0.294	1.08918	0.154348	-12.7456	16	20	9	3UTR		0	0
hsa-miR-5006-5p	NM_003897	IER3	TTGCCAGGGCAGGAGGTGGAA#TCCGCCGTCCTCGAGCCCTTTAATCTGACTTCGGAGCCCTCGGA#...(((((((((((((((((.#)))))).))))........................))))).)).	404	448	0.846154	-23.9	0	8.02191e-06	0.412	1.73941	1.01606	-6.51454	17	44	6	CDS		0	0
hsa-miR-5010-5p	NM_003897	IER3	AGGGGGATGGCAGAGCAAAATT#TGTGTCCGCCGTCCTCG#..(((((((((.(((((.....#))).)).))))))))).	400	417	0.923077	-19.9	1	0.00252895	0.324	2.7018	0.674618	-8.3038	14	17	9	CDS		0	0
hsa-miR-5010-3p	NM_003897	IER3	TTTTGTGTCTCCCATTCCCCAG#TTGGGGGTTGGTGGGCTGTCACGGAGC#(((((((.(.((((((((((((#)))))))...)))))..).))))))).	1150	1177	0.846154	-22.6	1	2.42304e-06	0.412	0.341314	0.959063	-7.49372	20	27	7	3UTR		0	0
hsa-miR-5087	NM_003897	IER3	GGGTTTGTAGCTTTGCTGGCATG#CAGCCCAGCTGGGGCTAGGCCCG#(((((..((((((((((((..((#))..))))).)))))))))))).	695	718	0.923077	-22.7	0	8.99671e-09	0.426	-0.25418	0.798625	-7.38222	19	23	12	3UTR		0	0
hsa-miR-5088-5p	NM_003897	IER3	CAGGGCTCAGGGATTGGATGGAGG#CCTGTGTCCGCCGTCCTCGAGCCCTT#.(((((((.(((((((((((.(((#))).))))))..))))).))))))).	398	424	0.846154	-31	1	0.00901075	0.338	2.57174	0.803965	-4.84971	21	26	7	CDS		0	0
hsa-miR-5088-3p	NM_003897	IER3	TCCCTTCTTCCTGGGCCCTCA#GAGGCACAGCCCAGCTGGGGCTAGGCCCGGTGGGAAGGAGAG#(((((((((.(((((((((((#.)))))....)))))).))))))).)).	689	731	0.884615	-26.7	1	1.28977e-06	0.456	-0.318964	0.57376	-5.18008	20	28	7	3UTR		0	0
hsa-miR-5089-3p	NM_003897	IER3	ATGCTACTCGGAAATCCCACTGA#TGGGACTTCCGAGGCAA#.(((..(((((((.(((((....#))))).)))))))))).	587	604	0.846154	-21.6	0	2.46249e-05	0.426	-0.242633	0.198997	-10.6702	15	17	10	3UTR		0	0
hsa-miR-5090	NM_003897	IER3	CCGGGGCAGATTGGTGTAGGGTG#TACCCTCGAGTGGTCCGGCGCCAGCTGCCAGTCGAGGAACCGA#.((((((((.(((((((((((((#))))))...........))))))))))))..........))).	227	270	0.846154	-25.6	1	0.00386206	0.382	0.142329	-0.165188	-5.03583	21	43	12	CDS		0	0
hsa-miR-5092	NM_003897	IER3	AATCCACGCTGAGCTTGGCATC#GGGGCTAGGCCCGGTGGGAA#..(((.(((((.(((((((.((#)).))))))).)))))))).	705	725	0.923077	-21.4	0	0.000263343	0.441	-0.357464	0.73925	-10.2048	17	20	8	3UTR		0	0
hsa-miR-5093	NM_003897	IER3	AGGAAATGAGGCTGGCTAGGAGC#GCATCCTCCAGCATCTCAACTCCG#.(((..(((((((((..((((((#)).)))))))))..))))..))).	1025	1049	0.923077	-21.3	0	0.00022118	0.456	0.587541	1.13087	-10.0464	18	24	9	3UTR		0	0
hsa-miR-5094	NM_003897	IER3	AATCAGTGAATGCCTTGAACCT#AGGTCTCTTGGTATTTATTGAG#..((((((((((((..((((((#)))).))..)))))))))))).	869	891	1	-20.8	1	0.0260911	0.485	0.144242	0.634398	-5.9255	18	22	12	3UTR		0	0
hsa-miR-5187-3p	NM_003897	IER3	ACTGAATCCTCTTTTCCTCAG#GAGGTAGAGGGTTGGGG#.((.((((((((...((((..#)))).)))))))).)).	1139	1156	0.846154	-20.5	0	0.012913	0.368	0.700088	1.01717	-9.70677	14	17	8	3UTR		0	0
hsa-miR-5188	NM_003897	IER3	AATCGGACCCATTTAAACCGGAG#CCGGCTGGGATGAAGTCTGGTG#.(((((((.(((((...((((..#))))...)))))..))))))).	977	999	0.923077	-18.4	1	0.00288385	0.382	1.41836	1.21298	-5.81821	16	22	7	3UTR		0	0
hsa-miR-5189-5p	NM_003897	IER3	TCTGGGCACAGGCGGATGGACAGG#TGTGTCCGCCGTCCTCGAGCCCT#...((((.(((((((.((((((.(#).))))))))).))).).)))).	400	423	1	-25.5	0	0.00595538	0.338	2.7018	0.665107	-9.06122	18	23	9	CDS		0	0
hsa-miR-5189-3p	NM_003897	IER3	TGCCAACCGTCAGAGCCCAGA#GGCTGCGAGGTAGAGGGTTGGGGGTTGGTG#.(((((((.(((..((((...#.))))))).))))))).	1133	1163	1	-22.3	1	0.0579128	0.368	0.667605	0.988118	-6.99569	14	17	7	3UTR		0	0
hsa-miR-5190	NM_003897	IER3	CCAGTGACTGAGCTGGAGCCA#TGGCCTTACACTCCGCTCGGCTCACC#...((((((((((.((((...#.)))))))))).)))).	3	29	0.923077	-20.9	0	0.00755242	0.379	0	0	-7.37138	14	17	10	5UTR		0	0
hsa-miR-5192	NM_003897	IER3	AGGAGAGTGGATTCCAGGTGGT#GCCGCATCCCTGGCGCCCACCCCTGTGTCCGCCGTCCTC#((((..((((((..((((.(((#.))))))).))))))..)))).	377	416	0.846154	-24.2	0	0.00247116	0.324	0.250118	0.997986	-12.1035	17	22	7	CDS		0	0
hsa-miR-5193	NM_003897	IER3	TCCTCCTCTACCTCATCCCAGT#GCTGGGATGAAGTCTGGTGGTGGGTCGTAAGTTTAGGAGGT#.(((((((((((((((((((((#)))))))))).....)))))..............)))))).	980	1021	0.923077	-28.9	1	0.00654578	0.471	1.48585	0.797362	-3.79332	21	41	10	3UTR		0	0
hsa-miR-5194	NM_003897	IER3	TGAGGGGTTTGGAATGGGATGG#CCGTCCTCGAGCCCTTTAA#(((((((((((....(((((((#)))))))))))))))))).	408	427	0.923077	-23.4	1	0.148653	0.338	2.59727	0.995133	-10.1658	18	19	18	CDS		0	0
hsa-miR-5195-3p	NM_003897	IER3	ATCCAGTTCTCTGAGGGGGCT#AGTCGCCTTTAGGGTGGCTGCGAG#.((((((((((((((((((((#)))).))))))))).))))).)).	1118	1142	0.923077	-22.1	1	0.00153718	0.426	0.835205	0.941377	-3.79332	20	24	9	3UTR		0	0
hsa-miR-5196-5p	NM_003897	IER3	AGGGAAGGGGACGAGGGTTGGG#CCCGGCCCCCTCCACCATCCCG#.((((.(((((.(.((((((((#))))))))).))).)).)))).	82	104	0.846154	-29.5	0	0.000392863	0.235	-0.659752	0.584265	-9.89793	18	22	9	CDS		0	0
hsa-miR-5571-3p	NM_003897	IER3	GTCCTAGGAGGCTCCTCTG#GAGGCACAGCCCAGCTGGGGCT#(((((((..((((((((..#))))...))))...))))))).	689	711	0.820513	-21.8	1	6.73366e-08	0.338	-0.386339	0.486593	-7.3076	15	22	7	3UTR		0	0
hsa-miR-5100	NM_003897	IER3	TTCAGATCCCAGCGGTGCCTCT#GGAGGACGTCCCGGCTGGGATGAAGTCTGGT#.(((((((((((((((((((((#))))).)).))..))))))).....))))).	967	998	0.897436	-25.3	1	0.00162545	0.368	1.24414	1.36458	-3.79332	21	31	7	3UTR		0	0
hsa-miR-5572	NM_003897	IER3	GTTGGGGTGCAGGGGTCTGCT#GCAGGCCCCGACCCCGGCC#((((((((.(.(((((((((.#)))))))))))))))))).	70	89	0.923077	-33.1	1	1.32895e-05	0.221	0.0810368	0.926655	-7.81874	18	19	18	CDS		0	0
hsa-miR-5579-3p	NM_003897	IER3	TTAGCTTAAGGAGTACCAGATC#GGTCTCTTGGTATTTATTGAGCTT#..(((((((.((((((((((((#)))))...))))))).))))))).	870	894	0.846154	-18.6	1	0.0738761	0.5	0.321102	0.590183	-6.19951	19	24	7	3UTR		0	0
hsa-miR-664b-5p	NM_003897	IER3	TGGGCTAAGGGAGATGATTGGGTA#ACCCCGGCGGGGCTCCGGTCCTGAGATCTTCACCTTCGACCCTCTCCCGGAGCCCG#.(((((..((((((.....((((.#.))))))))))..))))).	106	162	0.923077	-27.8	0	0.00133213	0.25	0.643232	0.0516588	-8.61914	15	19	10	CDS		0	0
hsa-miR-664b-3p	NM_003897	IER3	TTCATTTGCCTCCCAGCCTACA#GTGGGCTGTCACGGAGCGACTGT#..((.(((.((((((((((((.#))))))))....))))))).)).	1160	1183	0.846154	-21.2	0	3.13747e-06	0.426	0.649557	0.480277	-10.1324	17	23	8	3UTR		0	0
hsa-miR-5580-3p	NM_003897	IER3	CACATATGAAGTGAGCCAGCAC#GCTCGGCTCACCATGTGTC#.(((((((..((((((((((..#))).)))))))))))))).	17	36	1	-24.1	1	0.000423449	0.385	2.11309	0.102338	-6.09222	17	19	14	5UTR		0	0
hsa-miR-5582-5p	NM_003897	IER3	TAGGCACACTTAAAGTTATAGC#GGGTGTGCCG#..(((((((((...........#))))))))).	337	347	0.923077	-15.4	1	2.87941e-07	0.353	-0.147223	-0.0681777	-11.4183	9	10	9	CDS		0	0
hsa-miR-5584-3p	NM_003897	IER3	TAGTTCTTCCCTTTGCCCAATT#TGCGGCAAAGTAGGAGAAGAAATGGGGAGGACTC#.((((((((((((((((((...#)).))))))..............)))))))))).	926	960	0.846154	-21.2	1	0.00242893	0.368	1.05917	0.844103	-3.79332	18	34	10	3UTR		0	0
hsa-miR-5585-3p	NM_003897	IER3	CTGAATAGCTGGGACTACAGGT#GTCCCGGCTGG#.....((((((((((.......#)))))))))).	974	985	0.923077	-18.4	0	1.0486e-09	0.382	1.41258	1.35195	-13.8986	10	11	10	3UTR		0	0
hsa-miR-5586-3p	NM_003897	IER3	CAGAGTGACAAGCTGGTTAAAG#ACCATGTGTCACTCTC#.(((((((((...((((.....#))))..))))))))).	26	42	0.923077	-16.8	1	0.00202749	0.382	2.83706	0.216283	-11.254	13	16	9	5UTR		0	0
hsa-miR-5587-5p	NM_003897	IER3	ATGGTCACCTCCGGGACT#AGTCTGGTGGTGGGTCGTAAGTTTAGGAGGTGACTG#..((((((((((.(((((#.))))).)))))))))).	990	1026	1	-23	1	0.0001826	0.471	1.34184	1.0437	-6.24613	15	18	10	3UTR		0	0
hsa-miR-5587-3p	NM_003897	IER3	GCCCCGGGCAGTGTGATCATC#GAGACCGAGGCGCATAGAGACCGAGGCACAGCCCAGCTGGGGCT#(((((((((.((((.......#.)))).))))....))))).	667	711	0.923077	-23	1	6.73366e-08	0.338	0.717581	0.121503	-6.14858	13	20	5	3UTR		0	0
hsa-miR-548au-3p	NM_003897	IER3	TGGCAGTTACTTTTGCACCAG#CTGGTGGTGGGTCGTAAGTTTAGGAGGTGACTGCA#..(((((((((((..((((((#)))))).................))))))))))).	993	1028	0.846154	-21.5	1	3.24747e-05	0.485	1.64411	0.774623	-6.54929	17	35	11	3UTR		0	0
hsa-miR-1295b-5p	NM_003897	IER3	CACCCAGATCTGCGGCCTAAT#TGGGTCGTAAGTTTAGGAGGTGA#(((((((((.(((((((((..#))))))))).))))..).)))).	1000	1023	0.846154	-18.8	1	0.00455278	0.471	1.00609	1.0437	-5.18008	18	23	9	3UTR		0	0
hsa-miR-1295b-3p	NM_003897	IER3	AATAGGCCACGGATCTGGGCAA#TGCTCACCATCGTCTTCTGCCAGATCCTGATGGCTG#....((((((((((((.((((.#.)))))))))).).))))).	297	333	0.923077	-22.7	0	3.70889e-05	0.368	-0.367633	-0.0177703	-9.54656	16	20	10	CDS		0	0
hsa-miR-5588-3p	NM_003897	IER3	AAGTCCCACTAATGCCAGC#GTTGGGGGTTGGTGGGCTG#.((.(((((((((.(((((#)))))..))))))))))).	1149	1168	0.846154	-21.1	0	0.0149084	0.353	0.50077	0.870633	-7.68219	16	19	11	3UTR		0	0
hsa-miR-5589-5p	NM_003897	IER3	GGCTGGGTGCTCTTGTGCAGT#GCTGCCAGTCGAGGAACCGAACCCAGCCA#((((((((.((((((.(((((#))))))))..))).)......))))))).	250	279	0.923077	-24.6	1	0.00045898	0.397	-0.21546	-0.0662753	-5.22701	19	29	8	CDS		0	0
hsa-miR-5591-3p	NM_003897	IER3	ATACCCATAGCTTAGCTCCCA#TGGGGCTAGGCCCGGTGGGA#...(((((.(((((((.((((#)))))))))))...))))).	704	724	0.903846	-24.7	0	0.000195701	0.441	-0.357464	0.73925	-7.57093	16	20	11	3UTR		0	0
hsa-miR-5682	NM_003897	IER3	GTAGCACCTTGCAGGATAAGGT#CCTTTAGGGTGGCTGCG#(((((((((((.(((.......#))).))))))).)))).	1123	1140	0.846154	-18.7	1	4.06116e-05	0.426	0.700088	1.00959	-7.51743	14	17	7	3UTR		0	0
hsa-miR-5685	NM_003897	IER3	ACAGCCCAGCAGTTATCACGGG#GGTGGCTGCGAGGTAGAGGGTTGGGGGTTGGTGGGCTGTC#(((((((((((((((((.....#)))))))))......................)))))))).	1130	1170	0.846154	-23.9	1	4.98647e-05	0.382	0.471401	1.01717	-3.93757	17	40	9	3UTR		0	0
hsa-miR-5681b	NM_003897	IER3	AGGTATTGCCACCCTTTCTAGT#CTTGAAGTCGCCTTTAGGGTGGCTGCG#..(((..((((((((.......#.))))))))))).	1113	1140	0.923077	-17.4	0	4.06116e-05	0.426	1.36963	0.822628	-8.6347	11	13	11	3UTR		0	0
hsa-miR-5689	NM_003897	IER3	AGCATACACCTGTAGTCCTAGA#AGGACTCGGGTGG#......((((((.((((((...#)))))))))))).	953	966	0.846154	-19.5	0	0.00132304	0.382	0.860105	1.24457	-16.8557	12	13	12	3UTR		0	0
hsa-miR-5690	NM_003897	IER3	TCAGCTACTACCTCTATTAGG#CTGCGAGGTAGAGGGTTGGG#((((((.(((((((.......#.)))))))..)))))).	1135	1155	1	-17.9	0	0.019773	0.368	0.826416	1.03739	-6.44976	13	17	7	3UTR		0	0
hsa-miR-5692a	NM_003897	IER3	CAAATAATACCACAGTGGGTGT#GCGCCCACCCCTGTGT#..........((((((((((((#))))))))...)))).	389	405	0.846154	-16.4	0	0.000364095	0.338	0.600117	0.891465	-21.7228	12	16	8	CDS		0	0
hsa-miR-5698	NM_003897	IER3	TGGGGGAGTGCAGTGATTGTGG#CCGCCTTCTAACTGTGACTCCCCGCAC#((((((((((((((((..((((#))))..))..))))).))))))).)).	489	516	0.923077	-25.5	1	0.0118702	0.471	0.453015	0.779237	-3.93757	20	27	7	CDS		0	0
hsa-miR-5705	NM_003897	IER3	TGTTTCGGGGCTCATGGCCTGTG#GCAGGCCCCGACCCCGGC#....((((((.((..(((((((.#)))))))..)))))))).	70	88	0.923077	-25.9	0	3.95662e-05	0.221	0.159539	0.916193	-13.9636	15	18	8	CDS		0	0
hsa-miR-6068	NM_003897	IER3	CCTGCGAGTCTCCGGCGGTGG#CCCCGGCGGGGCTCCGGT#.(((.(((((.(((.(((.((#))))).))))))))))).	107	125	0.846154	-24.4	0	1.0528e-08	0.279	0.31606	0.0811425	-11.4726	16	18	11	CDS		0	0
hsa-miR-6069	NM_003897	IER3	GGGCTAGGGCCTGCTGCCCCC#GGGGGTTGGTGGGCTGTCACGGAGCGACTGTCGAGATCGCCTAGTA#..(((((((((((((((((((#)))))).))))))).........................)))))).	1152	1198	0.923077	-26.6	1	0.000125976	0.544	0.657979	0.142531	-4.957	19	46	7	3UTR		0	0
hsa-miR-6070	NM_003897	IER3	CCGGTTCCAGTCCCTGGAG#CTTTGTGGGACTGGTGGAAGCAGGA#((.((((((((((((((((#))))).))))))))....))).)).	891	916	0.923077	-19.4	0	0.00023478	0.5	0.455853	0.727881	-5.49511	18	25	8	3UTR		0	0
hsa-miR-6071	NM_003897	IER3	TTCTGCTGCCGGCCAAGGC#GCTGGGGCTAGGCCCGGTGGGAA#((((((((((((((..(((#)))..)))).)))..))))))).	702	725	0.846154	-21	1	0.000263343	0.441	-0.606299	0.849156	-4.90607	17	23	7	3UTR		0	0
hsa-miR-6075	NM_003897	IER3	ACGGCCCAGGCGGCATTGGTG#CACCAGGCGTACCTGGTGCGCGA#.(((((((((..((.((((((#))))))))...))))).)).)).	549	572	0.846154	-22.7	1	1.4446e-08	0.441	-0.0588396	-0.00362495	-10.7004	17	23	8	3UTR		0	0
hsa-miR-6076	NM_003897	IER3	AGCATGACAGAGGAGAGGTGG#CATCTCAACTCCGTCTGTCTACTGTGTG#.(((((((((((((((((((.#))))))...))).))))))....)))).	1036	1064	0.846154	-20.1	1	0.0105312	0.485	0.459596	1.47954	-3.79332	19	28	6	3UTR		0	0
hsa-miR-6079	NM_003897	IER3	TTGGAAGCTTGGACCAACTAGCTG#CAGCTGGGGCTAGGCCCGGT#((((..((((((.((..(((((((#))))))))))))))))))).	700	720	0.846154	-20.5	0	2.43368e-07	0.426	-0.371902	0.6584	-11.4798	19	20	19	3UTR		0	0
hsa-miR-6080	NM_003897	IER3	TCTAGTGCGGGCGTTCCCG#GGAGGACGTCCCGGCTGGGA#((((((..((((((((((.#)).))))))))..)))))).	967	987	0.846154	-23.7	0	1.36683e-09	0.368	1.2858	1.44543	-7.7949	16	20	8	3UTR		0	0
hsa-miR-6081	NM_003897	IER3	AGGAGCAGTGCCGGCCAAGGCGCC#GGTGTGCCGGCGCCCCTGCCTCCA#.((((((((((((((....(((((#)))))))))))))...))).))).	338	362	0.923077	-28.5	1	0.000170286	0.294	0.791178	0.224756	-4.02637	19	24	13	CDS		0	0
hsa-miR-6082	NM_003897	IER3	GAATACGTCTGGTTGATCC#ACCAGGCGTAC#...((((((((((......#)))))))))).	550	561	0.846154	-15.2	0	0.0160646	0.485	0.0801913	-0.0919546	-8.33988	10	11	10	3UTR		0	0
hsa-miR-6084	NM_003897	IER3	TTCCGCCAGTCGGTGGCCGG#GGTCTCTTGGTATTTATTGAGCTTTGTGGGACTGGTGGAAG#(((((((((((((.((((..#)))).))......................))))))))))).	870	911	0.923077	-23.7	1	0.00120438	0.5	0.34709	0.697562	-4.79441	17	41	11	3UTR		0	0
hsa-miR-6085	NM_003897	IER3	AAGGGGCTGGGGGAGCACA#TGTGACTCCCCGCACTCCCCA#..((((.((((((((((((#)))).)))))).))..)))).	501	522	0.923077	-25.8	0	0.0659162	0.485	-0.296981	0.68508	-6.50069	16	21	6	3UTR		0	0
hsa-miR-6086	NM_003897	IER3	GGAGGTTGGGAAGGGCAGAG#CTGCAGGCCCCGACCCCG#((.(((((((....((((..#))))....))))))))).	68	86	0.846154	-22.4	0	0.00106982	0.235	-0.09046	0.739292	-13.8127	13	18	9	CDS		0	0
hsa-miR-6088	NM_003897	IER3	AGAGATGAAGCGGGGGGGCG#TGCAAGGGTGTGAGATGTTCCCCCTGCTGTAAATGCAGGTCTCTT#((((((..((((((((((((#.))).)))))))))..........)))))).	833	878	1	-24.4	0	0.000128363	0.515	-0.106471	0.652084	-7.7949	18	31	9	3UTR		0	0
hsa-miR-6089	NM_003897	IER3	GGAGGCCGGGGTGGGGCGGGGCGG#CGCCCCTAACGCCGCATCCCTGGCGCCCACCCCTGTGTCCG#(((.((.((((((((((((((((.#))))))................)).)))))))).)).))).	367	408	0.923077	-41.3	0	0.0052767	0.338	0.261647	1.03888	-8.51328	21	41	8	CDS		0	0
hsa-miR-6090	NM_003897	IER3	GGGGAGCGAGGGGCGGGGC#CCCCGGCCCCCTCCACCA#((((((.(.(((.(((((.#))))).)))))))).)).	81	99	0.923077	-28.8	0	0.000765792	0.221	-0.155677	0.309402	-7.82678	15	18	8	CDS		0	0
hsa-miR-6125	NM_003897	IER3	GCGGAAGGCGGAGCGGCGGA#TCTGCTGCTCACCATCGTCTTCTGCC#((((((((((((((((((((#)))))))))).....)))))))))).	292	318	0.923077	-31.6	1	0.0342322	0.456	-0.517849	0.0621207	-3.93757	20	26	10	CDS		0	0
hsa-miR-6126	NM_003897	IER3	GTGAAGGCCCGGCGGAGA#CTCCGCTCGGCTCACC#((((..(((.(((((((.#))))))).))))))).	13	29	0.923077	-21.9	0	0.00755242	0.379	0.703015	0.503106	-11.2001	14	16	7	5UTR		0	0
hsa-miR-6127	NM_003897	IER3	TGAGGGAGTGGGTGGGAGG#CTCCCCGCACTCCCCAA#((.(((((((.(.(((((.#)))))).))))))))).	506	523	1	-27.3	0	0.0756651	0.471	0.529102	0.575705	-9.60902	15	17	9	3UTR		0	0
hsa-miR-6129	NM_003897	IER3	TGAGGGAGTTGGGTGTATA#ACACCCGGCCGCCTTCT#.(((((.(((((((((...#)))))))))..))))).	481	498	0.820513	-20.9	0	0.20427	0.412	0.0641288	0.797308	-5.33701	14	17	9	CDS		0	0
hsa-miR-6130	NM_003897	IER3	TGAGGGAGTGGATTGTATG#TACACTCCGCTCGGCTCAC#((((.(((((((.((((..#)))).)))))))..)))).	9	28	0.884615	-19.3	0	0.0784539	0.386	1.12693	0.447309	-9.34574	15	19	7	5UTR		0	0
hsa-miR-6133	NM_003897	IER3	TGAGGGAGGAGGTTGGGTA#ACCCGGCCGCCTTCTA#...((((((.((((((((.#)))))))).)))))).	483	499	0.846154	-23.5	0	0.210693	0.412	0.0725828	0.832498	-7.75705	14	16	8	CDS		0	0
hsa-miR-6134	NM_003897	IER3	TGAGGTGGTAGGATGTAGA#CTGCATCCTCCAGCATCTCAA#(((((((.((((((((((.#)))))))))..).))))))).	1023	1044	0.923077	-23.1	1	0.047665	0.485	1.48333	0.87316	-6.25121	17	21	9	3UTR		0	0
hsa-miR-6499-3p	NM_003897	IER3	AGCAGTGTTTGTTTTGCCCACA#TGTGGGACTGGTGGAAGCAGGACACCTGGAACTGCG#.(((((...((((((((((((.#.))))..))))))))......))))).	894	930	0.923077	-20.9	0	1.00819e-05	0.456	0.472696	0.788519	-8.70704	17	27	8	3UTR		0	0
hsa-miR-6500-5p	NM_003897	IER3	AGGAGCTATCCACTCCAGGTGTCC#GGACACCTGGAACTGCGGCAAAGTAGGAGAAGAAATGGGGAGGACTCG#..(((((.((((.(((((((((((#)))))))))))........................))))..)).))).	913	961	1	-25.5	0	0.00273859	0.382	1.67167	0.698825	-8.55977	20	48	11	3UTR		0	0
hsa-miR-6501-5p	NM_003897	IER3	AGTTGCCAGGGCTGCCTTTGGT#GCCACCCGGTGCTTGAGGCGGGACCGAGGCGCACA#.((((((.((.(((((((.(((#.))).)))))))..))..)))).)).	632	667	0.846154	-22.3	1	0.000405323	0.309	0.147851	0.499715	-8.93173	18	26	7	3UTR		0	0
hsa-miR-6501-3p	NM_003897	IER3	CCAGAGCAGCCTGCGGTAACAGT#GCGCAGCCGCAGGGTTCTCTA#..((((.(.((((((((......#.)))))))).).)))).	208	229	1	-22.6	0	0.000490692	0.294	-0.0320357	0.0668763	-7.55708	13	17	8	CDS		0	0
hsa-miR-6503-3p	NM_003897	IER3	GGGACTAGGATGCAGACCTCC#GGAGGTGACTGCATCCTCCAGCATCTCA#(((((((((((((((((((((#))))))..)))))))))..))..)))).	1015	1043	0.923077	-27.2	1	0.0328892	0.5	1.31676	0.95401	-3.93757	21	28	9	3UTR		0	0
hsa-miR-6504-5p	NM_003897	IER3	TCTGGCTGTGCTGTAATGCAG#GCACCGAAAGCGCAGCCGC#..((((((((((....(((..#))).....)))))))))).	199	218	0.846154	-21.6	1	0.000560167	0.265	-0.07959	0.0307351	-8.07147	13	19	10	CDS		0	0
hsa-miR-6505-5p	NM_003897	IER3	TTGGAATAGGGGATATCTCAGC#GCGAGAGCGTATCCCCAACTGGGACTTCCGAG#((((((..(((((((((((.((#))..))).)))))))).........)))))).	568	600	0.846154	-19.8	0	3.24031e-05	0.426	-0.200061	0.0886122	-7.7949	19	32	8	3UTR		0	0
hsa-miR-6505-3p	NM_003897	IER3	TGACTTCTACCTCTTCCAAAG#TGGGACTGGTGGAAGCAG#((.((((((((..(((((...#)))))..)))))))))).	896	914	1	-19.4	0	0.000320533	0.5	0.674822	0.780939	-10.131	15	18	10	3UTR		0	0
hsa-miR-6506-5p	NM_003897	IER3	ACTGGGATGTCACTGAATATGGT#ACTCGGGTGGGGGAGGACGTCCCGGC#.((((((((((.((.........#.)))))))))))).	956	982	0.846154	-19.2	1	2.2044e-09	0.368	1.36205	1.33552	-8.10863	12	14	12	3UTR		0	0
hsa-miR-6507-3p	NM_003897	IER3	CAAAGTCCTTCCTATTTTTCCC#GGACACCTGGAACTGCGGCAAAGTAGGAGAAGAAATGGGGAGGACTCGGG#(..(((((((((((((((((((#.)).)))))).)))))))))))..).	913	963	0.846154	-24.3	0	0.00210235	0.382	1.53867	0.725354	-6.65879	20	26	11	3UTR		0	0
hsa-miR-6508-5p	NM_003897	IER3	TCTAGAAATGCATGACCCACC#GGTGGGTCGTAAGTTTAGGAG#(((..((((..((((((((((#))))))))))..)))).))).	998	1019	1	-21.5	0	0.0104075	0.456	1.36205	0.983065	-15.1559	17	21	10	3UTR		0	0
hsa-miR-6510-5p	NM_003897	IER3	CAGCAGGGGAGAGAGAGGAGTC#GAACCCAGCCAAAAGGCTTCTCTTTCTGCTGCTC#.(((((.(((((((((((....#.))))))))))).))))).	268	302	0.923077	-26.5	0	0.0775828	0.456	-0.37702	-0.0871992	-5.33701	16	19	11	CDS		0	0
hsa-miR-6510-3p	NM_003897	IER3	CACCGACTCTGTCTCCTGCAG#GTAGAGGGTTGGGGGTTGGTGG#((((((((((..(((((((..#)))).)))...)))))))))).	1142	1164	0.846154	-23.5	1	0.0452511	0.368	0.674822	0.926217	-10.1092	17	22	10	3UTR		0	0
hsa-miR-6511a-5p	NM_003897	IER3	CAGGCAGAAGTGGGGCTGACAGG#TGTGTCACTCTCGCAGCTGCCA#..(((((..((((((.(((((.(#).))))).))))))..))))).	30	52	0.923077	-24	0	0.0217168	0.338	2.25373	0.406413	-8.56007	17	22	6	CDS		0	0
hsa-miR-6511a-3p	NM_003897	IER3	CCTCACCATCCCTTCTGCCTGC#GCGAGGTAGAGGGTTGGGGGTTGGTGGGC#.(((((((((((((((((((((#)).))))))).....)))))).)))))).	1137	1166	0.923077	-27.8	1	0.0188148	0.368	0.602634	1.14982	-3.79332	21	29	7	3UTR		0	0
hsa-miR-6512-3p	NM_003897	IER3	TTCCAGCCCTTCTAATGGTAGG#CCTTCCATCTTCTTGAAGTCGCCTTTAGGGTGGCTGCGAGGTAGAGGGTTGGGGG#(((((((((.((((.(.((((.#.)))).)..))))))))))))).	1102	1157	0.923077	-23.2	1	0.0134362	0.368	1.23067	0.882002	-5.91553	18	23	13	3UTR		0	0
hsa-miR-6514-3p	NM_003897	IER3	CTGCCTGTTCTTCCACTCCAG#CTGGAACTGCGGCAAAGTAGGAGAAGAAATGGGGAGGACTCGGGTGGG#((((((((((((((.((((..#.))))........))))))))..)))))).	919	967	0.846154	-20.7	1	0.00109551	0.382	0.902214	0.928743	-4.67302	18	30	8	3UTR		0	0
hsa-miR-6515-5p	NM_003897	IER3	TTGGAGGGTGTGGAAGACATC#CTGCATCCTCCAGC#(((((((((((((........#))))))))))))).	1023	1037	1	-20.1	1	0.000337403	0.471	1.44057	0.921165	-5.76291	13	14	13	3UTR		0	0
hsa-miR-6715b-3p	NM_003897	IER3	CTCAAACCGGCTGTGCCTGTGG#CACAGAGACCGAGGCGCATAGAGACCGAGGCACAGCCCAGCTGGGG#((((....((((((((((.(((#.)))))))))))))....)))).	663	709	0.846154	-26.6	0	4.75655e-06	0.324	0.937586	0.227619	-13.8149	17	23	13	3UTR		0	0
hsa-miR-6716-3p	NM_003897	IER3	TCCGAACTCTCCATTCCTCTGC#GTAGAGGGTTGGGGGTTGGTGGGCTGTCACGGAG#(((((((.(((((.((((((((#)))))))).))))))))............)))).	1142	1176	0.923077	-24	1	0.000438274	0.397	0.586393	1.0336	-7.10805	20	34	8	3UTR		0	0
hsa-miR-6717-5p	NM_003897	IER3	AGGCGATGTGGGGATGTAGAGA#TTTCTGCTGCTCACCATCGTCTT#((((((((((((.(.(((((((#)))))))).))))).))))))).	290	313	0.871795	-22.8	1	0.0310445	0.471	-0.354673	0.0107622	-5.96215	20	23	8	CDS		0	0
hsa-miR-6511b-5p	NM_003897	IER3	CTGCAGGCAGAAGTGGGGCTGACA#CGGCCGCCTTCTAACTGTG#..((((..(((((.(.(((((...#))))).))))))..)))).	486	505	0.871795	-23.3	0	0.0133056	0.426	0.239973	0.8344	-9.90421	15	19	6	CDS		0	0
hsa-miR-6511b-3p	NM_003897	IER3	CCTCACCACCCCTTCTGCCTGCA#GCCTTTAGGGTGGCTGCGAGGTAGAGGGTTGGGGGTTGGTGGGC#.((((((((((((((((((((((#.))).))))))).....)))))).)))))).	1122	1166	0.923077	-32.1	1	0.0188148	0.368	0.753233	1.12834	-3.79332	22	31	7	3UTR		0	0
hsa-miR-6718-5p	NM_003897	IER3	TAGTGGTCAGAGGGCTTATGA#TCGAGCCCTTTAATCTGACTTCGGAGCCCTCGGACTACG#..((((((.((((((((.(((#.))))))))))).)))))).	414	453	1	-24.8	1	0.000180278	0.441	2.26958	1.13019	-6.01339	17	20	11	CDS		0	0
hsa-miR-6720-5p	NM_003897	IER3	TTCCAGCCCTGGTAGGCGCCGCG#GTGGCTGCGAGGTAGAGGGTTGGGGG#((((((((((.....(((((((.#))))).)).......)))))))))).	1131	1157	0.846154	-27.1	1	0.0134362	0.368	0.341314	0.998225	-12.9906	17	26	10	3UTR		0	0
hsa-miR-6720-3p	NM_003897	IER3	CGCGCCTGCAGGAACTGGTAGA#ACCATCCTGCAGGCCCCGA#((.((((((((((..((((...#))))))))))))))..)).	62	81	0.923077	-25.3	0	0.0193063	0.25	0.262799	0.928557	-7.0874	16	19	14	CDS		0	0
hsa-miR-6722-5p	NM_003897	IER3	AGGCGCACCCGACCACATGC#GGGTGTGCCG#.(((((((((..........#))))))))).	337	347	0.846154	-20.5	1	2.87941e-07	0.353	-0.147223	-0.0681777	-13.0794	9	10	9	CDS		0	0
hsa-miR-6722-3p	NM_003897	IER3	TGCAGGGGTCGGGTGGGCCAGG#CCTGGCGCCCACCCCTGTG#.((((((((.((((..((((((#)))))))))))))))))).	385	404	1	-33.3	1	9.83681e-06	0.324	0.700298	0.897171	-6.00433	18	19	18	CDS		0	0
hsa-miR-892c-3p	NM_003897	IER3	CACTGTTTCCTTTCTGAGTGGA#CCGGTGGGAAGGAGAGCGTC#.((..((((((((((.(.(((.#))).)))))))))))..)).	715	735	0.846154	-17.1	0	0.0022972	0.5	-0.517721	0.780939	-11.1774	16	20	11	3UTR		0	0
hsa-miR-6726-5p	NM_003897	IER3	CGGGAGCTGGGGTCTGCAGGT#CCTGCAGGCCCCGACCCCGG#((((.(.(((((((((((((.#))))))))))))).))))).	67	87	0.923077	-35.5	0	8.77475e-05	0.221	0.119405	0.951383	-9.6003	18	20	13	CDS		0	0
hsa-miR-6726-3p	NM_003897	IER3	CTCGCCCTGTCTCCCGCTAG#GGCAAAGTAGGAGAAGAAATGGGGAGGACTCGGGTGGGG#(((((((.(((((((.....#.))))).))..))))))).	929	968	0.923077	-23.3	1	0.000911955	0.382	0.902215	0.836523	-6.48426	14	19	7	3UTR		0	0
hsa-miR-6727-5p	NM_003897	IER3	CTCGGGGCAGGCGGCTGGGAGCG#CGCTCTGGACCTCAGCACTTTCCTCCAGCAACACCCGGCCGCCTTCTAACTGTGACTCCCCGC#..(((((.(((((((((((((((#)))).............................))))))))))).............))))).	451	514	0.923077	-31.5	0	0.0125943	0.441	1.56838	0.811574	-7.27064	20	63	11	CDS		0	0
hsa-miR-6727-3p	NM_003897	IER3	TCCTGCCACCTCCTCCGCAG#CTGCGGCAAAGTAGGAGAAGAAATGGGGAGGACTCGGGTGGGGG#(((((((.((((((((((((#))))))...................)))))).....))))))).	925	969	0.807692	-24.6	1	0.000802769	0.397	1.10679	0.83526	-6.25121	19	44	7	3UTR		0	0
hsa-miR-6728-5p	NM_003897	IER3	TTGGGATGGTAGGACCAGAGGGG#CCCCTAACGCCGCATCCCTGGCGCCCACCCCTGTGTCCGCCGTCCTCGAG#((((((((((.(((.((.(((((#.))))).)))))))))))).))).	369	419	0.923077	-29.7	1	0.00299755	0.338	0.252424	1.06266	-7.4978	20	24	12	CDS		0	0
hsa-miR-6728-3p	NM_003897	IER3	TCTCTGCTCTGCTCTCCCCAG#TGGGGAGGACTCGGGTGGGGGA#(((((((((.(.((((((((.#)))))))).)..))))))))).	948	970	0.846154	-24.8	1	0.000708901	0.397	1.44402	1.36079	-8.52688	18	22	9	3UTR		0	0
hsa-miR-6729-5p	NM_003897	IER3	TGGGCGAGGGCGGCTGAGCGGC#CTGTGTCCGCCGTCCTCGAGCCCT#.(((((((((((((.((((((.#)))).)).)))))))))..)))).	399	423	1	-30.3	1	0.00595538	0.338	2.87257	0.838204	-4.52877	19	24	9	CDS		0	0
hsa-miR-6729-3p	NM_003897	IER3	TCATCCCCCTCGCCCTCTCAG#CTGCGAGGTAGAGGGTTGGGGGTTGGTGGG#((((((((((.(((((((...#.))))))).)))))..))))).	1135	1165	0.846154	-25.7	1	0.0326419	0.368	0.514806	1.0576	-6.76235	17	22	7	3UTR	MIRT722052	0	0
hsa-miR-6730-3p	NM_003897	IER3	CCTGACACCCCATCTGCCCTCA#TGGGGGTTGGTGGGCTGTCACGGA#(((((((.((((((.(((((((#))))))).)))))).))))).)).	1151	1175	0.923077	-31	1	1.39681e-05	0.412	0.393289	1.00075	-6.98666	20	24	7	3UTR		0	0
hsa-miR-6731-5p	NM_003897	IER3	TGGGAGAGCAGGGTATTGTGGA#CGGCGCCCCTGCCTCCA#..((((.((((((...(((.(.#).))).)))))))))).	345	362	0.846154	-22.2	0	0.000170286	0.294	2.01279	0.142963	-8.32603	14	17	10	CDS		0	0
hsa-miR-6731-3p	NM_003897	IER3	TCTATTCCCCACTCTCCCCAG#TGGGGAGGACTCGGGTGGGGGAGGAC#(((.((((((((((((((((.#)))))))......)))))))))))).	948	974	0.846154	-28.2	0	1.62946e-05	0.368	1.14339	1.3052	-6.9696	19	26	12	3UTR		0	0
hsa-miR-6732-5p	NM_003897	IER3	TAGGGGGTGGCAGGCTGGCC#CCAGCAACACCCGGCCGCCTTCTAA#(((((((((((..(((((..#)))))........))))))))))).	475	500	0.923077	-25	1	0.211139	0.426	1.5459	0.779237	-8.57351	16	25	11	CDS		0	0
hsa-miR-6732-3p	NM_003897	IER3	TAACCCTGTCCTCTCCCTCCCAG#TGGGGAGGACTCGGGTGGGGGAGGACGTCCCGGCTGGGATGAAGTCTGGTGGTGGGTC#..(((((((((((((((.(((((#.)).))).)))))))))))..........................)))).	948	1006	0.923077	-30.1	1	0.00564865	0.412	1.23067	1.30268	-4.957	20	50	11	3UTR		0	0
hsa-miR-6734-5p	NM_003897	IER3	TTGAGGGGAGAATGAGGTGGAGA#CTCTGGACCTCAGCACTTTCCTCC#..((((((((..((((((((((.#))))..))))))...)))))))).	453	477	0.923077	-23.7	1	0.0727493	0.397	2.31714	1.20437	-11.1286	18	24	8	CDS		0	0
hsa-miR-6734-3p	NM_003897	IER3	CCCTTCCCTCACTCTTCTCTCAG#CTGGAACTGCGGCAAAGTAGGAGAAGAAATGGGGAGGACTCGGGTGGGGGAGGA#..(((((((((((((((((((..#.)))))))...)))))))))))).	919	973	1	-29.2	1	0.000116599	0.382	1.48792	0.756936	-4.957	19	24	12	3UTR		0	0
hsa-miR-6735-5p	NM_003897	IER3	CAGGGCAGAGGGCACAGGAATCTGA#CCTGTGTCCGCCGTCCTC#.(((((.(.(((((((((.......#))))))))).).))))).	398	416	1	-25.2	0	0.00247116	0.324	1.34069	0.766873	-6.3934	15	18	9	CDS		0	0
hsa-miR-6735-3p	NM_003897	IER3	AGGCCTGTGGCTCCTCCCTCAG#TGGGGGAGGACGTCCCGGCTG#.((((.(.(((((((((((((.#)))))))))).)))).)))).	963	984	0.923077	-28.8	0	1.38899e-09	0.382	0.81198	1.44922	-8.00792	18	21	10	3UTR		0	0
hsa-miR-6736-5p	NM_003897	IER3	CTGGGTGAGGGCATCTGTGGT#GCCGCAGGGTTCTCTACCCT#..((((((((((.((((((((#)))))))))))))).)))).	213	233	0.923077	-26.4	1	1.64069e-06	0.294	0.224756	-0.0329875	-6.24613	18	20	14	CDS		0	0
hsa-miR-6736-3p	NM_003897	IER3	TCAGCTCCTCTCTACCCACAG#CTGCGAGGTAGAGGGTTGGGGGTTGGT#(((((((((((((((((.(((#))).).)))))))....))))))))).	1135	1162	0.846154	-25.1	1	0.0183789	0.368	0.592134	1.23446	-3.93757	20	27	9	3UTR		0	0
hsa-miR-6737-5p	NM_003897	IER3	TTGGGGTGGTCGGCCCTGGAG#CTCCAGCAACACCCGGCCGCCTTC#..(((((((((((..((((((#))))))......))))))))))).	473	497	1	-26	1	0.200482	0.412	0.833449	0.793504	-6.54929	17	24	11	CDS		0	0
hsa-miR-6738-5p	NM_003897	IER3	CGAGGGGTAGAAGAGCACAGGGG#CCCCTGTGTCCGCCGTCCTCGAGCCCTTTAATCTGACTTCGGAGCCCTCGG#((((((.(.((((.(((((((((#)))))))))...........................))))..).)))))).	396	447	0.846154	-29.2	0	7.28875e-06	0.412	0.858812	0.85247	-7.39449	20	51	9	CDS		0	0
hsa-miR-6738-3p	NM_003897	IER3	CTTCTGCCTGCATTCTACTCCCAG#GGGTGGCTGCGAGGTAGAGGG#((((((((((((..((((((....#)))))).))).))))))))).	1129	1150	0.923077	-23.8	1	0.000555601	0.397	0.943028	1.05002	-6.08354	18	21	9	3UTR		0	0
hsa-miR-6740-5p	NM_003897	IER3	AGTTTGGGATGGAGAGAGGAGA#CCTCCACCATCCCGGGA#..((((((((((.(.((((...#))))).)))))))))).	90	107	0.846154	-21.6	1	0.000602737	0.235	0.354104	0.180055	-6.98158	15	17	10	CDS		0	0
hsa-miR-6740-3p	NM_003897	IER3	TGTCTTCTCTCCTCCCAAACAG#GGGTGGGGGAGGACGT#(((((((.((((.(((......#))).))))))))))).	960	976	0.923077	-21.9	1	5.14003e-05	0.368	1.44723	1.39616	-7.54034	14	16	11	3UTR		0	0
hsa-miR-6741-5p	NM_003897	IER3	GTGGGTGCTGGTGGGAGCCGTG#CGGCGCCCCTGCCTCCAGAGGACGCCCCTAACGCCGCATCCCTGGCGCCCACC#(((((((((((.(((.((.(((#.))).)).)))))))))))))).	345	398	0.846154	-29.8	1	4.72672e-06	0.309	0.197087	0.593776	-7.51743	19	23	14	CDS		0	0
hsa-miR-6741-3p	NM_003897	IER3	TCGGCTCTCTCCCTCACCCTAG#CTCGGGTGGGGGAGGACGTCCCGGCTGGGATGAAGTCTGGTGGTGGGTCGT#.((((((((((((((((((.((#)).)))))))))))).............................)))))).	957	1008	0.846154	-28.1	1	0.00758881	0.412	1.26507	1.08539	-3.79332	20	51	12	3UTR		0	0
hsa-miR-6742-3p	NM_003897	IER3	ACCTGGGTTGTCCCCTCTAG#AGAAATGGGGAGGACTCGGGTG#(((((((((.(((((.....#.))))).))))))))).	943	965	0.923077	-26.4	1	0.00156298	0.382	1.10715	1.23193	-5.41313	14	17	9	3UTR		0	0
hsa-miR-6743-5p	NM_003897	IER3	AAGGGGCAGGGACGGGTGGCCC#GGGTGTGCCGGCGCCCCTGCCTCC#..(((((((((.(((((.((((#))))..)))..)).))))))))).	337	361	0.923077	-29.4	1	3.50336e-05	0.294	1.40832	0.253288	-8.3038	18	24	9	CDS		0	0
hsa-miR-6743-3p	NM_003897	IER3	AGCCGCTCTTCTCCCTGCCCACA#GGGTGGGGGAGGACGTCCCGGCTG#(((((((((((.((((((((...#))))))))))))).)...))))).	960	984	0.846154	-28.6	1	1.38899e-09	0.382	1.17003	1.45553	-7.28438	19	24	13	3UTR		0	0
hsa-miR-6744-3p	NM_003897	IER3	GGGCCTCTCTTGTCATCCTGCAG#TGCTTGAGGCGGGACCGAGGCGCA#(.((((((((((((.((..(((.#)))..)))))))))..))))).).	641	665	0.923077	-24.1	1	5.0999e-05	0.294	1.18014	0.310357	-5.8367	18	24	9	3UTR		0	0
hsa-miR-6745	NM_003897	IER3	TGGGTGGAAGAAGGTCTGGTT#CTTGGCCTTACACTCCGCTCGG#((((((((..((((((.((..#)).))))))....)))))))).	1	23	0.923077	-18.9	1	0.0280254	0.404	1.37557	0.409266	-6.23647	16	22	8	5UTR		0	0
hsa-miR-6746-3p	NM_003897	IER3	CAGCCGCCGCCTGTCTCCACAG#GTAGGAGAAGAAATGGGGAGGACTCGGGTGGGGGAGGACGTCCCGGCTGG#((((((.(((((.(((((((..#.)))))))))).))...)))))).	935	985	0.897436	-27.2	0	1.0486e-09	0.382	1.25954	1.03486	-6.77039	18	24	10	3UTR		0	0
hsa-miR-6747-3p	NM_003897	IER3	TCCTGCCTTCCTCTGCACCAG#GGTGCTTGAGGCGGGAC#(((((((((.....(((((..#)))))..))))))))).	639	656	0.923077	-23.9	1	8.47961e-05	0.324	0.770272	0.303077	-13.4976	14	17	9	3UTR		0	0
hsa-miR-6748-3p	NM_003897	IER3	TCCTGTCCCTGTCTCCTACAG#CTGCGGCAAAGTAGGAGAAGAAATGGGGAGGACTCGGGTGGGGGAGGAC#((((.((((..((((((((..#.)))))))).....................)))).)))).	925	974	0.846154	-24.1	0	1.62946e-05	0.368	0.876949	0.755673	-12.1239	16	40	8	3UTR		0	0
hsa-miR-6749-5p	NM_003897	IER3	TCGGGCCTGGGGTTGGGGGAGC#GCTGCCACCCGACCATGACCATCCTGCAGGCCCCGACCCCGGCCCC#..(((((.((((((((((..((#.))...))))))))))))))).	45	91	0.974359	-35.1	0	0.000103999	0.221	0.0193222	0.750705	-7.27064	17	22	15	CDS		0	0
hsa-miR-6749-3p	NM_003897	IER3	CTCCTCCCCTGCCTGGCCCAG#GGGGAGGACTCGGGTGGGGGAGGAC#.((((((((((((((((((..#.))).....))))))))))))))).	949	974	1	-32.3	1	1.62946e-05	0.368	1.10324	1.3431	-3.79332	18	25	15	3UTR		0	0
hsa-miR-6750-5p	NM_003897	IER3	CAGGGAACAGCTGGGTGAGCTGCT#GGAGCGACTGTCGAGATCGCCTAGTATGTTCTGTGA#((.((((((((((((((((((.(.#).)))...........))))))))).)))))).)).	1172	1208	1	-26.2	0	4.63051e-05	0.574	0.971275	-0.260431	-5.49511	21	36	9	3UTR		0	0
hsa-miR-6750-3p	NM_003897	IER3	GAACTCACCCTCTGCTCCCAG#GGGTGGCTGCGAGGTAGAGGGTTGGGGGTTG#.((((((((((((((((((..#))).........))))))))))...))))).	1129	1160	0.884615	-23.6	1	0.0123998	0.368	0.46259	1.33047	-3.79332	18	31	10	3UTR		0	0
hsa-miR-6751-5p	NM_003897	IER3	TTGGGGGTGAGGTTGGTGTCTGG#CGGGCACCGAAAGCGCAGCCGCAGGGTTCTCTACCCTCGAG#((((((((((((((((((((((.#)))))))))).................)))).)))))))).	196	237	0.846154	-28.2	1	1.04439e-06	0.324	0.21905	-0.0833949	-3.93757	22	41	10	CDS		0	0
hsa-miR-6751-3p	NM_003897	IER3	ACTGAGCCTCTCTCTCTCCAG#GGTAGAGGGTTGGGGGTTGGTG#(((((.((((.((((((((..#)).))))))..)))).))))).	1141	1163	0.846154	-22.1	0	0.0579128	0.368	0.815189	1.08539	-8.66331	17	22	6	3UTR		0	0
hsa-miR-6752-5p	NM_003897	IER3	GGGGGGTGTGGAGCCAGGGGGC#GCGCCCCTGCCTCCAGAGGACGCCCCTA#.((((((((((((.((((((((#)).)))))).)))).....)))))))).	347	375	0.846154	-34.4	1	0.000168114	0.25	-0.249666	0.791601	-4.65016	20	28	8	CDS		0	0
hsa-miR-6752-3p	NM_003897	IER3	TCCCTGCCCCCATACTCCCAG#GGGAGGACTCGGGTGGGGGA#(((((((((.....(((((..#))))).....))))))))).	950	970	0.923077	-26.5	1	0.000708901	0.397	1.44402	1.36079	-13.4976	14	20	9	3UTR		0	0
hsa-miR-6753-5p	NM_003897	IER3	CACCAGGGCAGAGCAGGGCTGA#CAGCCCAGCTGGGGCTAGGCCCGGTGG#((((.((((..(((.((((((.#)))))).)))........)))))))).	695	722	0.846154	-28.9	0	8.71978e-07	0.426	-0.52109	0.56618	-12.8593	17	27	8	3UTR		0	0
hsa-miR-6754-5p	NM_003897	IER3	CCAGGGAGGCTGGTTTGGAGGA#TCCTCCAGCAACACCCGGCCGCCTTC#..((((.((((((.((((((((#))))))))......)))))).)))).	471	497	1	-25.5	0	0.200482	0.412	1.47068	0.860079	-7.35753	18	26	8	CDS		0	0
hsa-miR-6754-3p	NM_003897	IER3	TCTTCACCTGCCTCTGCCTGCA#TGCGAGGTAGAGGGTTGGGGGTTGGTGGGC#..((((((..((((((((((((#))).)))))))))..........)))))).	1136	1166	0.846154	-23.7	1	0.0188148	0.368	0.943028	1.05002	-7.2559	18	30	9	3UTR		0	0
hsa-miR-6756-5p	NM_003897	IER3	AGGGTGGGGCTGGAGGTGGGGCT#GGCCCCGACCCCGGCCCCCTCCA#.(((.((((((((.(((((((((#)))))).))))))))))).))).	73	96	0.846154	-39.3	0	0.000749246	0.221	0.064974	0.830596	-8.7692	20	23	11	CDS		0	0
hsa-miR-6756-3p	NM_003897	IER3	TCCCCTTCCTCCCTGCCCAG#TGGGGAGGACTCGGGTGGGGGAG#((((((.(((.(((.((((.#)))).)))....))).)))))).	948	971	0.846154	-26.6	0	0.000601351	0.397	0.876949	1.405	-9.04149	16	23	6	3UTR		0	0
hsa-miR-6757-5p	NM_003897	IER3	TAGGGATGGGAGGCCAGGATGA#ATCCTGATGGCTGAAGAGGGTGTGCCGGCGCCCCTGCCTCCAGAGGACGCCCCTAACGCCGCATCCCTGG#(((((((((((((.((((....#.)))))))))....................)))))))).	320	390	0.846154	-25.5	1	1.59661e-05	0.265	0.496823	-0.0558134	-4.79441	17	39	9	CDS		0	0
hsa-miR-6757-3p	NM_003897	IER3	AACACTGGCCTTGCTATCCCCA#TGGGGGTTGGTGGGCTG#......((((.(((((((((((#))))))).)))))))).	1151	1168	0.846154	-19.2	0	0.0149084	0.353	0.497962	0.980539	-18.3913	15	17	8	3UTR		0	0
hsa-miR-6758-5p	NM_003897	IER3	TAGAGAGGGGAAGGATGTGATGT#CGTGAGATCCTTCCATCTTCTTG#..((((((((((((((.(.(((.#))).).))))))))..)))))).	1094	1117	1	-21.9	1	0.00560498	0.5	1.52754	0.596499	-4.957	18	23	8	3UTR		0	0
hsa-miR-6759-5p	NM_003897	IER3	TTGTGGGTGGGCAGAAGTCTGT#AGGCTTCTCTTTCTGCTGCTCACCA#.....(((((((((((((((..#)))))))).........))))))).	281	306	0.846154	-20.4	0	0.0385683	0.471	-0.618538	0.0782893	-13.6656	15	25	8	CDS		0	0
hsa-miR-6759-3p	NM_003897	IER3	TGACCTTTGCCTCTCCCCTCAG#TGGGGAGGACTCGGGTGGGGGA#...(((((((((.((((((((.#))))).)))...))))))))).	948	970	0.846154	-21.8	0	0.000708901	0.397	1.44402	1.36079	-7.80367	17	22	9	3UTR		0	0
hsa-miR-6760-5p	NM_003897	IER3	CAGGGAGAAGGTGGAAGTGCAGA#TCTTCACCTTCGACCCTCTCCCG#..((((((.(((.((((((.(((#))).))).))).))).)))))).	132	155	0.846154	-25.2	1	0.0018638	0.25	0.289973	0.151523	-7.30252	18	23	6	CDS		0	0
hsa-miR-6760-3p	NM_003897	IER3	ACACTGTCCCCTTCTCCCCAG#TGGGGAGGACTCGGGTGGGGGAGGA#....(.((((((((((((((.#))))))))........)))))).).	948	973	0.846154	-24.1	0	0.000116599	0.382	1.14339	1.3052	-11.4475	15	25	8	3UTR		0	0
hsa-miR-6761-3p	NM_003897	IER3	TCCTACGCTGCTCTCTCACTCC#GGAGAAGAAATGGGGAGGACTCGGGTGGGGGAGGACGTCCCGGCTGGGAT#(((((.(((((((((((((((.#.))))))))))).......))))))))).	938	988	0.974359	-26.1	0	1.23172e-09	0.353	1.07907	1.14856	-5.83853	20	29	11	3UTR		0	0
hsa-miR-6762-5p	NM_003897	IER3	CGGGGCCATGGAGCAGCCTGTGT#CGCAGCTGCCACCCGACCATGACCATCCTGCAGGCCCCGA#(((((((..(((((((.(((((.#)))))))))................)))....))))))).	41	81	0.846154	-29.1	1	0.0193063	0.25	0.323999	0.635518	-7.3076	19	40	9	CDS		0	0
hsa-miR-6762-3p	NM_003897	IER3	TGGCTGCTTCCCTTGGTCTCCAG#GGGACCGAGGCGCACAGAGACCGAGGCGCATAGAGACCGAGGCACAGCCC#.(((((((((((((((((((...#.))))))))))............))))))..))).	651	701	1	-27.1	1	0.000367802	0.324	0.703916	0.0645055	-3.79332	19	35	10	3UTR		0	0
hsa-miR-6763-5p	NM_003897	IER3	CTGGGGAGTGGCTGGGGAG#CCCGGCCGCCTTCTAACTGTGACTCCCCGCACTCCCCAA#.((((((((.((.((((((#.)))))))))))))))).	484	523	0.980769	-30.3	1	0.0756651	0.471	2.21252	0.812525	-6.32496	16	18	16	CDS		0	1
hsa-miR-6763-3p	NM_003897	IER3	CTCCCCGGCCTCTGCCCCCAG#CTGCGAGGTAGAGGGTTGGGGGT#.(((((((((((((((.((((#))).).)))))))).))))))).	1135	1158	0.884615	-28.3	1	0.0163539	0.353	0.542177	1.17003	-3.79332	19	23	8	3UTR		0	0
hsa-miR-6764-5p	NM_003897	IER3	TCCCAGGGTCTGGTCAGAGTTG#CAGCTGGGGCTAGGCCCGGTGGGAA#(((((((((((((((..(((((#)))))..))))))))))..))))).	700	725	0.923077	-30.3	1	0.000263343	0.441	-0.606299	0.849156	-4.17062	20	25	10	3UTR		0	0
hsa-miR-6765-5p	NM_003897	IER3	GTGAGGCGGGGCCAGGAGGGTGTGT#GCAGGCCCCGACCCCGGCCCCCTCCACC#(((.((.((((((.((.((((.(((#))).))))....)).)))))))).))).	70	98	0.846154	-30.9	0	0.000740829	0.221	-0.345894	0.543369	-9.37012	20	28	8	CDS		0	0
hsa-miR-6765-3p	NM_003897	IER3	TCACCTGGCTGGCCCGCCCAG#CTCGGGTGGGGGAGGACGTCCCGGCTGGGATGAA#(((((((((((((((((((((#)).)))))))..........))))))))).))).	957	991	0.846154	-29.1	1	4.21186e-08	0.368	1.17861	1.32163	-3.93757	21	34	9	3UTR		0	0
hsa-miR-6766-5p	NM_003897	IER3	CGGGTGGGAGCAGATCTTATTGAG#TCCGTGAGATCCTTCCATCTT#.(((((((((..((((((((.((.#)).))))))))))))))))).	1092	1113	1	-21.7	1	0.00337025	0.485	1.19698	0.688719	-9.9649	19	21	17	3UTR		0	0
hsa-miR-6766-3p	NM_003897	IER3	TGATTGTCTTCCCCCACCCTCA#GGCAAAGTAGGAGAAGAAATGGGGAGGACTCGGGTGGGGGAGGACGTCC#.((.(((((((((((((((...#.))))))))))))))))).	929	978	0.923077	-33.3	0	1.56558e-07	0.353	1.03528	0.859263	-6.82535	17	19	17	3UTR		0	0
hsa-miR-6767-3p	NM_003897	IER3	CCACGTGCTTCTCTTTCCGCAG#TTGTGGGACTGGTGGAAGCAGGACACCTGGA#((((.(((((((((((((((((#))))))))..)).))))))).).....))).	893	924	0.846154	-20.5	0	0.000425082	0.471	0.407005	0.783466	-8.05661	21	31	8	3UTR		0	0
hsa-miR-6768-5p	NM_003897	IER3	CACACAGGAAAAGCGGGGCCCTG#CGGGGCTCCGGTCCTGA#....(((((....((((((((((#)))))))))).))))).	113	130	0.846154	-25.2	0	1.71201e-08	0.294	0.308452	0.0735338	-18.2498	15	17	10	CDS		0	0
hsa-miR-6769a-5p	NM_003897	IER3	AGGTGGGTATGGAGGAGCCCT#GGCTTCTCTTTCTGCTGCTCACCA#.((((((((.(((((((((..#)))))))))......)))))))).	282	306	0.923077	-24.6	1	0.0385683	0.471	-0.400846	-0.0681774	-5.03583	17	24	9	CDS		0	0
hsa-miR-6769a-3p	NM_003897	IER3	GAGCCCCTCTCTGCTCTCCAG#CTGCGAGGTAGAGGGTTGGGGGTTG#.(((((((((((((.((((((#))).)))))))))....))))))).	1135	1160	0.871795	-25.4	1	0.0123998	0.368	0.291378	1.1574	-4.52877	19	25	9	3UTR		0	0
hsa-miR-6770-3p	NM_003897	IER3	CTGGCGGCTGTGTCTTCACAG#GGCGCCAGCTGCCAGT#((((((((((((((.......#))))).))))))))).	243	259	0.923077	-23.8	1	2.96375e-05	0.368	-0.226691	-0.20228	-4.90607	14	16	9	CDS		0	0
hsa-miR-6771-5p	NM_003897	IER3	CTCGGGAGGGCATGGGCCAGGC#CCTGGCGCCCACCCCTGTGTCCGCCGTCCTCGAGC#(((((((.(((..((((((((.#.)))).))))))).))).)))).	385	420	0.923077	-28.7	1	0.00505516	0.338	0.23321	0.968503	-10.8871	18	23	7	CDS		0	0
hsa-miR-6771-3p	NM_003897	IER3	CAAACCCCTGTCTACCCGCAG#CTGCGAGGTAGAGGGTTGGGGGTTG#..(((((((((((((((((((#))))).))))))....)))))))).	1135	1160	0.846154	-27.5	1	0.0123998	0.368	0.561126	1.25467	-4.957	19	25	8	3UTR		0	0
hsa-miR-6772-5p	NM_003897	IER3	TGGGTGTAGGCTGGAGCTGAGG#CTTTCCTCCAGCAACACCCGG#(((((((..(((((((..(((.#)))..))))))).))))))).	468	489	1	-27	1	0.106645	0.382	1.00736	0.907633	-7.3076	17	21	7	CDS		0	0
hsa-miR-6772-3p	NM_003897	IER3	TTGCTCCTGACTCTGTGCCCACA#TGCGAGGTAGAGGGTTGGGGGTT#..((((((((((((.(((((.((#)).).)))).)))))))))))).	1136	1159	0.846154	-25.3	1	0.0141278	0.368	0.354789	1.06518	-5.69245	19	23	12	3UTR		0	0
hsa-miR-6773-3p	NM_003897	IER3	ACTGTCACTTCTCTGCCCATAG#GGGTGGGGGAGGACGT#..((((.(((((((((((....#))))))))))))))).	960	976	1	-22.8	0	5.14003e-05	0.368	1.17554	1.36963	-6.50069	15	16	15	3UTR		0	0
hsa-miR-6774-3p	NM_003897	IER3	TCGTGTCCCTCTTGTCCACAG#GTGCTTGAGGCGGGACCGAG#(((.((((((((((..(((..#)))..))))).)))))))).	640	660	0.846154	-18.4	0	0.00163941	0.309	0.945856	0.312305	-7.9381	16	20	8	3UTR		0	0
hsa-miR-6775-5p	NM_003897	IER3	TCGGGGCATGGGGGAGGGAGGCTGG#CCGGTCCTGAGATCTTCACCTTCGACCCTCTCCCGGAGCCCG#...((((.(((((((((((((((((#)))).))).................))))))))))..)))).	120	162	0.923077	-34.1	0	0.00133213	0.25	0.220408	0.0659251	-8.82818	21	42	10	CDS		0	0
hsa-miR-6775-3p	NM_003897	IER3	AGGCCCTGTCCTCTGCCCCAG#GGTGGGGGAGGACGTCCCGGCTGGGATGAAGTCTGGTGGTGGGTCG#.(((((((((((((.((((..#)).)).))))))))..........................))))).	961	1007	0.974359	-26.6	1	0.00655893	0.412	1.22549	1.14856	-4.52877	17	46	8	3UTR		0	0
hsa-miR-6776-5p	NM_003897	IER3	TCTGGGTGCAGTGGGGGTT#CCCCTGCTGTAAATGCAGGT#((((.((((((((((((..#))))))))))..)).)))).	853	873	1	-22.2	0	3.50796e-06	0.515	0.256134	0.342578	-8.05661	16	20	10	3UTR		0	0
hsa-miR-6776-3p	NM_003897	IER3	CAACCACCACTGTCTCTCCCCAG#TGGGGAGGACTCGGGTGGGGGA#(..(((((...(((.(((((((.#))))))))))...)))))..).	948	970	0.884615	-29.8	0	0.000708901	0.397	1.11517	1.17635	-12.5179	16	22	10	3UTR		0	0
hsa-miR-6777-5p	NM_003897	IER3	ACGGGGAGTCAGGCAGTGGTGGA#CACCCGGCCGCCTTCTAACTGTGACTCCCCGC#.(((((((((..((((((((((.#.))))).....)))))))))))))).	482	514	1	-31.3	1	0.0125943	0.441	0.838521	0.80777	-9.9649	19	26	14	CDS		0	0
hsa-miR-6777-3p	NM_003897	IER3	TCCACTCTCCTGGCCCCCAG#CTGGGGCTAGGCCCGGTGGGA#((((((..(((((.((((((#)))))))))))...)))))).	703	724	0.923077	-26.3	0	0.000195701	0.441	-0.487402	0.626818	-8.65174	17	21	11	3UTR		0	0
hsa-miR-6778-3p	NM_003897	IER3	TGCCTCCCTGACATTCCACAG#GGGTGGGGGAGGA#..(((((((.((...((....#)))).))))))).	960	973	0.923077	-18.4	1	0.000116599	0.382	1.25954	1.38226	-9.08093	11	13	7	3UTR		0	0
hsa-miR-6779-5p	NM_003897	IER3	CTGGGAGGGGCTGGGTTTGGC#GCCGGGCGCCCCAGCGCCTCTCGC#.(((((((.((((((((((((#))))))...)))))).))))))).	173	197	0.846154	-30.7	1	2.60851e-05	0.206	0.417509	0.178153	-4.84971	19	24	7	CDS		0	0
hsa-miR-6779-3p	NM_003897	IER3	AAGCCCTGTCTCCTCCCATCT#GGGTGGGGGAGGACGTCCCGGCTG#.((((.(((((.(((((((((#))))))))).)))))....)))).	960	984	0.846154	-24.5	0	1.38899e-09	0.382	1.44402	1.36079	-9.04109	18	24	9	3UTR		0	0
hsa-miR-6780a-5p	NM_003897	IER3	TTGGGAGGGAAGACAGCTGGAGA#CTCCGGTCCTGAGATCTTCACCTTCGAC#.(.(((((((((((((((((((.#))))))..)))...))))).))))).).	118	146	0.846154	-23.1	0	0.0180246	0.25	0.145626	0.0811426	-5.35086	20	28	6	CDS		0	0
hsa-miR-6780a-3p	NM_003897	IER3	CTCCTCTGTTTTCTTTCCTAG#TGGGGAGGACTCGGGTGGGGGAGG#((((((((((((((((((((.#)))))))))...))))))))))).	948	972	0.846154	-20.5	1	0.000589415	0.397	1.134	1.29636	-3.93757	20	24	11	3UTR		0	0
hsa-miR-6781-5p	NM_003897	IER3	CGGGCCGGAGGTCAAGGGCGT#ACGCTCTGGACCTCAGCACTTTCCTCCAGCAACACCCGGCCG#..(((((((((((.(((((((#))))))).)))))......................)))))).	450	492	0.846154	-28.9	1	0.108934	0.368	1.65196	0.765922	-5.81384	18	42	7	CDS		0	0
hsa-miR-6781-3p	NM_003897	IER3	TGCCTCTTTTCCACGGCCTCAG#GAGGCACAGCCCAGCTGGGGCTAGGCCCGGTGGGAAGGAGAGCGT#((((((((((((((((((((((#.)))))))).......))))))))))).))).	689	734	0.846154	-30.5	1	5.50716e-05	0.485	-0.40992	0.893371	-3.93757	22	32	11	3UTR		0	0
hsa-miR-6782-5p	NM_003897	IER3	TAGGGGTGGGGGAATTCAGGGGTGT#GCATCCCTGGCGCCCACCCCTGT#((((((((((.(...((((((((((#))))))))))).)))))))))).	380	403	0.846154	-37.7	1	1.15598e-05	0.324	0.179104	1.03032	-9.64377	21	23	11	CDS		0	0
hsa-miR-6782-3p	NM_003897	IER3	CACCTTTGTGTCCCCATCCTGCA#GCAGGACACCTGGAACTGCGGCAAAGTAGGAGAAGAAATGGGGAGGACTCGGGTGG#(((((..((.((((((((((((.#.)))))).......))))))..))..))))).	910	966	0.846154	-26.9	0	0.00132304	0.382	1.53386	0.66598	-8.62473	19	32	6	3UTR		0	0
hsa-miR-6783-3p	NM_003897	IER3	TTCCTGGGCTTCTCCTCTGTAG#CTGCGAGGTAGAGGGTTGGGGGT#(((((((.(((((((((.((((#)))))))).))))).))))))).	1135	1158	0.923077	-22.8	1	0.0163539	0.353	0.957799	1.06013	-6.25121	20	23	8	3UTR		0	0
hsa-miR-6784-3p	NM_003897	IER3	TCTCACCCCAACTCTGCCCCAG#CTGGGGCTAGGCCCGGTGGGAA#(((((((....((..(((((((#))))))).))....))))))).	703	725	0.846154	-25.9	1	0.000263343	0.441	-0.429652	0.672296	-12.9672	16	22	7	3UTR		0	0
hsa-miR-6785-5p	NM_003897	IER3	TGGGAGGGCGTGGATGATGGTG#CGCCCCTAACGCCGCATCCCTGGCGCCCACCCC#.(((.(((((((((((.(((((#.))))))))))...)))))).))).	367	400	0.923077	-30.3	0	5.78745e-06	0.324	0.338886	1.07597	-7.91236	19	25	10	CDS		0	0
hsa-miR-6785-3p	NM_003897	IER3	ACATCGCCCCACCTTCCCCAG#TGGGGAGGACTCGGGTGGGGGAG#...((.((((((((((((((.#))))))......)))))))))).	948	971	0.923077	-27	0	0.000601351	0.397	1.10939	1.28878	-8.4155	16	23	10	3UTR		0	0
hsa-miR-6786-5p	NM_003897	IER3	GCGGTGGGGCCGGAGGGGCGT#GCGCCCCTGCCTCCAGAGGACGCCCCTAACGCCGCA#((((((((((.((((((((((#)))))))).))..........)))))....))))).	347	383	0.846154	-34.5	1	0.0134647	0.235	1.37297	0.178153	-6.76235	20	36	8	CDS		0	0
hsa-miR-6786-3p	NM_003897	IER3	TGACGCCCCTTCTGATTCTGCCT#AGGCACAGCCCAGCTGGGGCTAGGCCCGGTGGGAAGGAGAGCGTCGT#(((((((((((((.(((..((((#.))))..))).)))))).).)))))).	690	737	0.923077	-26.6	1	0.0290526	0.515	-0.352651	0.899688	-4.79441	20	27	6	3UTR		0	0
hsa-miR-6787-5p	NM_003897	IER3	TGGCGGGGGTAGAGCTGGCTGC#GTGTGCCGGCGCCCCTGCCT#.(((((((((...(((((((((#))).))))))))))))))).	339	359	0.923077	-30.1	1	4.97094e-05	0.324	0.148669	-0.0929058	-11.254	18	20	15	CDS		0	0
hsa-miR-6787-3p	NM_003897	IER3	TCTCAGCTGCTGCCCTCTCCAG#GGAGAAGAAATGGGGAGGACTCGGGTGGGGGAGGACGTCCCGGCTGGGAT#(((((((((.((.(((((((..#.))))))).))...))))))))).	938	988	0.923077	-27.1	1	1.23172e-09	0.353	1.00608	1.2812	-6.46921	18	24	9	3UTR		0	0
hsa-miR-6788-5p	NM_003897	IER3	CTGGGAGAAGAGTGGTGAAGA#TCTGCTGCTCACCATCGTCTTCTGCCAGA#((((.(((((((((((((...#.)))))))..)))))).)))).	292	321	0.923077	-26	0	0.00467175	0.412	-0.612197	0.0554631	-8.05661	17	22	7	CDS		0	0
hsa-miR-6788-3p	NM_003897	IER3	TTCGCCACTTCCCTCCCTGCAG#CTGCGAGGTAGAGGGTTGGGGGTTGGTGGGC#((((((((((((..((((((((#)))).......))))..)))))).)))))).	1135	1166	0.923077	-24	1	0.0188148	0.368	0.391068	0.94264	-6.08354	20	31	6	3UTR		0	0
hsa-miR-6790-5p	NM_003897	IER3	GTGAGTGTGGATTTGGCGGGGTT#AACCCAGCCAAAAGGCTTCTCTTTCTGCTGCTCACC#(((((((((((((((((.(((((#))))).))))))...........))))).)))))).	269	305	0.846154	-25.6	1	0.0345403	0.456	-0.646305	0.112528	-3.93757	22	36	6	CDS		0	0
hsa-miR-6790-3p	NM_003897	IER3	CGACCTCGGCGACCCCTCACT#GGTGGGGGAGGACGTCCCGGCTGGGATGAAGTCTGGTGGTGGGTCGT#(((((((((.(((((((((((#)))))))).....)))))).....................)))))).	961	1008	0.846154	-24.6	1	0.00758881	0.412	1.26225	1.4429	-5.18008	20	47	8	3UTR		0	0
hsa-miR-6791-3p	NM_003897	IER3	TGCCTCCTTGGTCTCCGGCAG#TGCTTGAGGCGGGACCGAGGCGCACAGAGACCGAGGCG#.((((((((((((.(((.(..#.).))))))))))).............)))).	641	679	0.846154	-25.5	1	0.0129512	0.309	0.806205	0.103222	-4.65016	16	32	11	3UTR		0	0
hsa-miR-6792-3p	NM_003897	IER3	CTCCTCCACAGCCCCTGCTCAT#ATGGGGAGGACTCGGGTGGGGGAGG#(((((((((....(((.(((((#))))).)))......))))))))).	947	972	0.846154	-26.4	1	0.000589415	0.397	0.747813	1.38732	-12.6408	17	25	9	3UTR		0	0
hsa-miR-6793-5p	NM_003897	IER3	TGTGGGTTCTGGGTTGGGGTGA#TCCTGAGATCTTCACCTTCGACCCTCTCCCGGAGCCCGCAG#(((((((((((((..(((((((#.)).)))))..))))))))))))).	124	165	0.846154	-34.6	1	0.00204375	0.265	0.517397	0.112528	-5.52986	20	25	13	CDS		0	0
hsa-miR-6793-3p	NM_003897	IER3	TCCCCAACCCCTGCCCGCAG#CTGCGAGGTAGAGGGTTGGGGGT#((((((((((((((((((((#))))).))))).)))))))))).	1135	1158	0.846154	-37.1	1	0.0163539	0.353	0.661041	1.21551	-3.93757	20	23	10	3UTR		0	0
hsa-miR-6794-5p	NM_003897	IER3	CAGGGGGACTGGGGGTGAGC#GCCCACCCCTGTGTCCGCCG#..((.((((((((((((.((#)).)))))))).)))).)).	391	411	0.923077	-28.1	0	0.00192754	0.353	1.20218	0.793503	-9.07604	16	20	8	CDS		0	0
hsa-miR-6794-3p	NM_003897	IER3	CTCACTCTCAGTCCCTCCCT#GGGGAGGACGTCCCGGCTGGGATGAAGTCTGGTGGTGGGT#((((((((((((((((((((#))))))).......))))))))............))))).	965	1005	0.846154	-24.4	1	0.00494949	0.397	1.26695	1.16624	-3.93757	20	40	8	3UTR		0	0
hsa-miR-6795-5p	NM_003897	IER3	TGGGGGGACAGGATGAGAGGCTGT#GCAGCTGCCACCCGACCATGACCATCCTGCAGGCCCCGA#(((((...(((((((...((((((#))))))................)))))))....))))).	42	81	0.846154	-24.7	0	0.0193063	0.25	0.0834524	0.943775	-9.9289	18	39	7	CDS		0	0
hsa-miR-6795-3p	NM_003897	IER3	ACCCCTCGTTTCTTCCCCCAG#CTGGAACTGCGGCAAAGTAGGAGAAGAAATGGGGAGGACTCGGGTGGGG#.(((((((..((((((((...#.))))))))..)))).))).	919	968	1	-26.9	1	0.000911955	0.382	2.46869	0.789782	-6.09222	15	20	8	3UTR		0	0
hsa-miR-6796-5p	NM_003897	IER3	TTGTGGGGTTGGAGAGCTGGCTG#CAGCCGCAGGGTTCTCTACCCTCGAG#(((.((((.((((((((((((((#)))))....)))))))))))))))).	211	237	0.846154	-25.7	0	1.04439e-06	0.324	0.275481	0.0430991	-8.02599	21	26	16	CDS		0	0
hsa-miR-6796-3p	NM_003897	IER3	GAAGCTCTCCCCTCCCCGCAG#CTGCGAGGTAGAGGGTTGGGGGTTG#..(((((((((((((((((((#))))).))..)))))..))))))).	1135	1160	0.961538	-25.1	1	0.0123998	0.368	0.561126	1.25467	-4.957	19	25	7	3UTR		0	0
hsa-miR-6797-5p	NM_003897	IER3	AGGAGGGAAGGGGCTGAGAACAGGA#TCTGGACCTCAGCACTTTCCTCCA#.(((((((((..((((((..((((.#))))...)))))).))))))))).	454	478	1	-29.9	1	0.0937516	0.382	2.58344	0.835351	-9.9649	19	24	9	CDS		0	0
hsa-miR-6797-3p	NM_003897	IER3	TGCATGACCCTTCCCTCCCCAC#TGGGGCTAGGCCCGGTGGGAAGGAGAGCGTCGTT#...((((((((((((.(((((.#)))))...........))))))).....))))).	704	738	0.923077	-21	0	0.0236715	0.529	-0.499292	0.595235	-6.74759	17	34	7	3UTR		0	0
hsa-miR-6798-5p	NM_003897	IER3	CCAGGGGGATGGGCGAGCTTGGG#CCAGGCGTACCTGGTGCGCGAGAGCGTATCCCCAACTGGG#(((((((((((.((..((((((.#)))))).................)).)))))))..)))).	551	591	0.846154	-29.7	1	4.14608e-05	0.412	0.00234871	0.136532	-8.25288	19	40	7	3UTR		0	0
hsa-miR-6798-3p	NM_003897	IER3	CTACCCCCCATCCCCCTGTAG#TAGAGGGTTGGGGGTTGGTGGG#((((((((((.(((.(((...#))).))).))))))...)))).	1143	1165	0.923077	-23.3	1	0.0326419	0.368	0.492131	0.985592	-7.4978	16	22	6	3UTR		0	0
hsa-miR-6799-5p	NM_003897	IER3	GGGGAGGTGTGCAGGGCTGG#CCATCCTGCAGGCCCCGACCCCG#((((.(((.(((((((.(((#)))))))))).)))....)))).	63	86	0.923077	-27.7	0	0.00106982	0.235	0.192148	0.879101	-9.113	17	23	10	CDS		0	0
hsa-miR-6800-5p	NM_003897	IER3	GTAGGTGACAGTCAGGGGCGG#CCGCCTTCTAACTGTGACTC#...(((.(((((.((((((((#)))))).)).))))).))).	489	509	0.923077	-22.1	0	0.0242044	0.456	1.60277	0.809672	-9.34736	16	20	6	CDS		0	0
hsa-miR-6801-3p	NM_003897	IER3	ACCCCTGCCACTCACTGGCC#GCCTTTAGGGTGGCTGCGAGGTAGAGGGTTGGGGGTT#(((((((((((((...(((.#)))....)))))))................)))))).	1122	1159	0.846154	-23.8	1	0.0141278	0.368	0.519743	1.30899	-5.76291	16	37	7	3UTR		0	0
hsa-miR-6803-5p	NM_003897	IER3	CTGGGGGTGGGGGGCTGGGCGT#CAGCCGCAGGGTTCTCTACCCTCGA#.(((((((((((((((..(((.#.)))..))))))))))))))).	211	236	0.846154	-29.3	1	1.49487e-06	0.309	0.138525	-0.00160173	-3.79332	18	22	15	CDS		0	0
hsa-miR-6803-3p	NM_003897	IER3	TCCCTCGCCTTCTCACCCTCAG#CTGGAACTGCGGCAAAGTAGGAGAAGAAATGGGGAGGACTCGGGTGGGGGAG#((((((((((..((..(((((.#.)))))..))...)))))))))).	919	971	1	-26.8	1	0.000601351	0.397	0.856736	0.906004	-11.0777	17	24	10	3UTR		0	0
hsa-miR-6804-5p	NM_003897	IER3	TGAGGGTGTCAGCAGGTGACG#TCACCATGTGTCACTCTCG#.(((((((.((.(((((((..#))))).)))).))))))).	24	43	0.923077	-21.3	1	0.000741045	0.368	2.48833	0.121767	-8.19652	16	19	7	5UTR		0	0
hsa-miR-6804-3p	NM_003897	IER3	CGCACCTGCCTCTCACCCACAG#GGTGCTTGAGGCGGGACCGA#((..((((((((.((((.....#))))...))))))))..)).	639	659	0.846154	-22.3	0	0.000384702	0.324	0.876949	0.299287	-9.81627	14	20	8	3UTR		0	0
hsa-miR-6805-5p	NM_003897	IER3	TAGGGGGCGGCTTGTGGAGTGT#ACACTCCGCTCGGCTCACCATGTGTCACTCTCGCAGCTGCCACCCG#..(((((((((.(((((((((.#.))))).)))))))))).))).	10	56	0.923077	-30.3	1	0.00153915	0.324	1.03888	0.323668	-8.3038	18	22	10	5UTR		0	0
hsa-miR-6805-3p	NM_003897	IER3	TTGCTCTGCTCCCCCGCCCCCAG#TTGGGGGTTGGTGGGCTGTCACGGAGCGAC#(((((((((.(((((((((((((#)))))))).)).)))..))...))))))).	1150	1180	0.846154	-30.3	1	1.74734e-07	0.426	0.341314	0.959063	-5.18008	22	30	8	3UTR		0	0
hsa-miR-6806-5p	NM_003897	IER3	TGTAGGCATGAGGCAGGGCCCAGG#CCTGGCGCCCACCCCTGTGTCCGCC#.((.((((((.((..(((((((((#))))).))))..)).)))))).)).	385	410	0.820513	-26.5	0	0.00449818	0.353	0.262799	0.982769	-11.2424	19	25	6	CDS		0	0
hsa-miR-6807-5p	NM_003897	IER3	GTGAGCCAGTGGAATGGAGAGG#CCTTACACTCCGCTCGGCTCACC#(((((((((((((.((..((((#)))).)).)))))).))))))).	6	29	1	-27.2	1	0.00755242	0.379	1.77366	0.231414	-4.79441	19	23	7	5UTR		0	0
hsa-miR-6808-5p	NM_003897	IER3	CAGGCAGGGAGGTGGGACCATG#ATGGCTGAAGAGGGTGTGCCGGCGCCCCTGCCTC#.((((((((..((.((..(((.#.)))..)).))..)))))))).	326	360	0.923077	-26.6	1	3.91146e-05	0.309	0.101115	-0.0767374	-8.71745	15	22	8	CDS		0	0
hsa-miR-6808-3p	NM_003897	IER3	GTGTGACCACCGTTCCTGCAG#TTGTGGGACTGGTGGAAGCAG#.(((..((((((.((((((((#)))))))).))))))..))).	893	914	0.923077	-22.6	0	0.000320533	0.5	-0.310542	0.763253	-11.1025	17	21	8	3UTR		0	0
hsa-miR-6809-3p	NM_003897	IER3	CTTCTCTTCTCTCCTTCCCAG#TGGGGAGGACTCGGGTGGGGGAGG#(((((((.((((((((((((.#)))))))))...))).))))))).	948	972	1	-26.6	1	0.000589415	0.397	1.54733	1.20161	-6.25121	19	24	9	3UTR		0	0
hsa-miR-6810-5p	NM_003897	IER3	ATGGGGACAGGGATCAGCATGGC#GCCGCATCCCTGGCGCCCAC#.((((..(((((((..((..(((#))))))))))))...)))).	377	397	0.846154	-22.3	0	4.36953e-06	0.309	0.289973	1.00655	-8.20647	16	20	12	CDS		0	0
hsa-miR-6810-3p	NM_003897	IER3	TCCCCTGCTCCCTTGTTCCCCAG#CTGGTGGAAGCAGGACACCTGGAACTGCGGCAAAGTAGGAGAAGAAATGGGGAGGACTCGGGTGGGGGAG#((((((((((...(.(((((((.#.))))))).)...)))))))))).	901	971	1	-29.7	1	0.000601351	0.397	1.63492	0.691245	-12.1337	18	24	10	3UTR		0	0
hsa-miR-6811-5p	NM_003897	IER3	ATGCAGGCCTGTGTACAGCACT#TGCTGTAAATGCAGGTCTCTTGGTATT#((((((((((((.(((((((..#)))))))...))))))))....)))).	857	884	0.846154	-21.6	1	0.000142075	0.529	0.20109	0.615448	-5.22671	19	27	8	3UTR		0	0
hsa-miR-6811-3p	NM_003897	IER3	AGCCTGTGCTTGTCCCTGCAG#CTCGCGGGCACCGAAAGCGCAGCCGCA#.((((((((((((.(((((((#)).))))).))...))))))))..)).	192	219	0.846154	-20.4	1	0.000198087	0.265	0.0054478	0.0212244	-4.65016	19	27	8	CDS		0	0
hsa-miR-6812-5p	NM_003897	IER3	ATGGGGTGAGATGGGGAGGAGCAGC#CTGCATCCTCCAGCATCTCAACTCCGTC#(((((((((((((.((((((((((.#)))).))))))..))))))).)))))).	1023	1051	0.846154	-34.5	1	0.0309142	0.456	0.530447	1.18772	-4.79441	23	28	7	3UTR		0	0
hsa-miR-6812-3p	NM_003897	IER3	CCGCTCTTCCCCTGACCCCAG#CTGCGAGGTAGAGGGTTGGGGGTTGGTGGG#((((.(..((((((((((...#.))))))))))..))))).	1135	1165	0.846154	-27.3	0	0.0326419	0.368	0.947692	1.03486	-11.9139	15	19	10	3UTR		0	0
hsa-miR-6813-3p	NM_003897	IER3	AACCTTGGCCCCTCTCCCCAG#CTGGAACTGCGGCAAAGTAGGAGAAGAAATGGGGAGGACTCGGGTGGGGGA#..((((.((((.((((((((.#.))))))))....)))).)))).	919	970	1	-26.5	0	0.000708901	0.397	2.46869	0.789782	-9.84749	16	23	8	3UTR		0	0
hsa-miR-6814-3p	NM_003897	IER3	ACTCGCATCCTTCCCTTGGCAG#GCCCGGTGGGAAGGAGAGCGT#...(((.((((((((..(((..#)))....))))))))..))).	713	734	0.846154	-24	0	5.50716e-05	0.485	-0.588465	0.764516	-8.29128	14	21	8	3UTR		0	0
hsa-miR-6815-5p	NM_003897	IER3	TAGGTGGCGCCGGAGGAGTCATT#CTCTACCCTCGAGTGGTCCGGCGCCAGCTGC#(((.((((((((((..(.((...#.)).)..)))))))))).))).	224	255	0.923077	-28.9	0	1.55135e-06	0.353	0.300843	-0.152824	-7.9381	16	22	10	CDS		0	0
hsa-miR-6815-3p	NM_003897	IER3	TGGCTTCTCTTGCACACCCAG#CTGAAGAGGGTGTGCCGGCGCCCCTGCCTCCAGAGGACGCCC#.(((((((((.((((((((..#.))))))))................)))))).))).	330	372	0.923077	-24.4	1	4.35052e-05	0.265	0.491058	0.488206	-6.6181	17	36	8	CDS		0	0
hsa-miR-6816-3p	NM_003897	IER3	GAAGGACCTGCACCTTCG#AAGGGTGTGAGATGTTCCCCCTGCTGTAAATGCAGGTCTCTTG#.(((((((((((......#.)))))))).))).	836	879	0.923077	-16.8	1	0.00011922	0.515	-0.0241952	0.619238	-6.90779	11	14	8	3UTR		0	0
hsa-miR-6818-5p	NM_003897	IER3	TTGTGTGAGTACAGAGAGCATC#GAGGAACCGAACCCAGCCAAAAGGCTTCTCTTTCTGCTGCTCACCAT#.((.((((((((((((((....#.))))))).))))))))).	260	307	0.923077	-19.6	0	0.0375084	0.471	-0.0998805	-0.05296	-6.82535	16	19	9	CDS		0	0
hsa-miR-6819-5p	NM_003897	IER3	TTGGGGTGGAGGGCCAAGGAGC#GCCCCTAACGCCGCATCCCTGGCGCCCACCCCT#..(((((((.(.((((.(((((#.)).))).)))).)))))))).	368	401	0.846154	-31.6	1	4.23597e-06	0.324	0.289973	1.00655	-9.54631	17	22	8	CDS		0	0
hsa-miR-6820-5p	NM_003897	IER3	TGCGGCAGAGCTGGGGTCA#GCCCCAGCGCCTCTCGCGGGCACCGAAAGCGCAGCCGCAG#((((((((.((((((((..#))))))))..)).....................)))))).	180	220	0.846154	-25.2	1	0.000334061	0.265	0.224756	0.16674	-4.99396	16	40	8	CDS		0	0
hsa-miR-6820-3p	NM_003897	IER3	TGTGACTTCTCCCCTGCCACAG#GTAGGAGAAGAAATGGGGAGGACTCGGGTGGGGGAGGACGTCCCGG#((.(((((((((((((((..((#.))..)))))))))))).))).)).	935	981	0.923077	-25.7	0	5.93834e-09	0.382	1.13592	1.09929	-5.49511	19	25	12	3UTR		0	0
hsa-miR-6821-5p	NM_003897	IER3	GTGCGTGGTGGCTCGAGGCGGGG#CCGCCGTCCTCGAGCCCTTTAATCTGACTTCGGAGCCCTCGGACTACGCTCT#(.(((((((((((((((((((((#)).))).)))))))))..........................))))))).).	405	457	0.846154	-33.6	1	0.000218576	0.426	1.58034	0.788748	-5.10125	22	52	9	CDS		0	0
hsa-miR-6821-3p	NM_003897	IER3	TGACCTCTCCGCTCCGCACAG#GCTGGGGCTAGGCCCGGTGGGAAGGAGAGCGTCGT#((((((((((..(((.(((..#.)))))).)))))).)))).	702	737	0.923077	-22.8	1	0.0290526	0.515	-0.524151	0.772096	-10.3422	16	20	6	3UTR		0	0
hsa-miR-6822-5p	NM_003897	IER3	CAGGGAACCAGTTGGGGCTT#CCCCAACTGGGACTTCCGAGG#(..((((((((((((((...#))))))))))...))))..).	580	601	0.884615	-23.4	0	2.72222e-05	0.426	0.00992323	0.141927	-6.65879	15	21	10	3UTR		0	0
hsa-miR-6823-5p	NM_003897	IER3	TCAGGGTTGGTAGGGGTTGCT#GGCGCCCCTGCCTCCAGAGGACGCCCCTAACGCCGCATCCCTGGC#((((((..((((((((.((((#))))))))))))..........................)))))).	346	391	0.846154	-26.7	0	7.77566e-06	0.265	1.63236	0.19337	-7.7949	18	45	12	CDS		0	0
hsa-miR-6823-3p	NM_003897	IER3	TGAGCCTCTCCTTCCCTCCAG#CTGGGGCTAGGCCCGGTGGGAAGGAGAGCGTCGT#(((..(((((((((((.((..#.)).)))))))))))..))).	703	737	0.923077	-28.9	0	0.0290526	0.515	-0.3404	0.788518	-11.0886	16	21	11	3UTR		0	0
hsa-miR-6824-5p	NM_003897	IER3	GTAGGGGAGGTTGGGCCAGGGA#TCCCTGGCGCCCACCCCTGT#.((((((.((..(.((((((((#)))))))).))).)))))).	383	403	1	-30.2	1	1.15598e-05	0.324	0.319864	0.972307	-13.1354	17	20	8	CDS		0	0
hsa-miR-6824-3p	NM_003897	IER3	TCTCTGGTCTTGCCACCCCAG#GGGTGGCTGCGAGGTAGAGGG#((((((..((((((((((...#)))))))...))).)))))).	1129	1150	0.846154	-21.5	0	0.000555601	0.397	0.686483	1.14224	-7.7949	16	21	7	3UTR		0	0
hsa-miR-6825-5p	NM_003897	IER3	TGGGGAGGTGTGGAGTCAGCAT#GCAACACCCGGCCGCCTTCTAACTGTGACTCCCCGCACTCCCCAA#((((((((((.(((((((.((.#.))))))))).))).))))))).	478	523	0.923077	-30.8	1	0.0756651	0.471	1.63582	0.786846	-6.76235	19	23	9	CDS		0	0
hsa-miR-6826-3p	NM_003897	IER3	CTCCCCTCTCTTTCCTGTTCAG#TGGGGAGGACTCGGGTGGGGGAGG#(((((((.(((.((((.((((.#)))).))))...))).))))))).	948	972	0.923077	-24.6	1	0.000589415	0.397	0.884168	1.39616	-9.59801	18	24	7	3UTR		0	0
hsa-miR-6827-5p	NM_003897	IER3	TGGGAGCCATGAGGGTCTGTGC#GCCAGATCCTGATGGCTGAAGAGGGTGTGCCGGCGCCCCT#.(((((((((.((((((((.((#)))))))))).))))))...................))).	315	355	0.846154	-28.1	1	8.81912e-07	0.324	0.298125	-0.174699	-6.6181	19	40	10	CDS		0	0
hsa-miR-6828-5p	NM_003897	IER3	AGGAAGCAAGAGAACCCTGTGG#CCGCAGGGTTCTCTACCCTCGAGTGGTCCGGCGCCAGCTGCCA#.((.(((.((((((((((((((#))))))))))))))......................))).)).	214	257	0.923077	-28	0	1.16264e-05	0.368	0.420408	0.0364415	-9.13898	19	43	14	CDS		0	0
hsa-miR-6828-3p	NM_003897	IER3	ATCTGCTCTCTTGTTCCCAG#CTGGGGCTAGGCCCGGTGGGAAGGAGAGCGT#...((((((((..((((((.#.)))))))))))))).	703	734	0.923077	-20.6	0	5.50716e-05	0.485	-0.373705	0.725354	-11.1505	14	16	14	3UTR		0	0
hsa-miR-6829-5p	NM_003897	IER3	TGGGCTGCTGAGAAGGGGCA#GCCCGCAGCGGCCCC#.(((((((((.....((((.#)))).))))))))).	157	172	0.923077	-25.1	1	7.76376e-06	0.206	-0.0373199	0.170544	-12.8463	13	15	9	CDS		0	0
hsa-miR-6829-3p	NM_003897	IER3	TGCCTCCTCCGTGGCCTCAG#GAGGCGCATAGAGACCGAGGCAC#(((((((((.((((((((..#))))).))).)))...)))))).	673	696	0.846154	-25.2	1	0.00987929	0.309	0.388478	0.324892	-5.18008	17	23	6	3UTR		0	0
hsa-miR-6830-5p	NM_003897	IER3	CCAAGGAAGGAGGCTGGACATC#CCGGCCGCCTTCTA#....((((((.((((((.....#)))))).)))))).	485	499	1	-21.9	0	0.210693	0.412	0.110626	0.821085	-12.3713	12	14	6	CDS		0	0
hsa-miR-6830-3p	NM_003897	IER3	TGTCTTTCTTCTCTCCCTTGCAG#GGGGAGGACTCGGGTGGGGGAGGACGT#((((((((((((((((((.....#)))))))........))))))))))).	949	976	0.846154	-20.7	1	5.14003e-05	0.368	1.24233	1.30899	-3.93757	18	27	11	3UTR		0	0
hsa-miR-6831-3p	NM_003897	IER3	TGACTAACTCCCACTCTACAG#CTTTAGGGTGGCTGCGAGGTAGAGGGTTGGGGGTTGGTGGG#(.(((((((((((((((((..#.))))))...))))))))))).).	1124	1165	1	-25.4	1	0.0326419	0.368	0.836523	1.08792	-5.10125	18	24	11	3UTR		0	0
hsa-miR-6833-5p	NM_003897	IER3	GTGTGGAAGATGGGAGGAGAAA#TTCGGCGGACCATTAGGAATGAGATCCGTGAGATCCTTCCATCTTCTT#....((((((((((((((....#.)))))))))))))).	1068	1116	1	-23.2	0	0.00597656	0.5	0.487136	1.1195	-9.54656	14	16	14	3UTR		0	0
hsa-miR-6835-5p	NM_003897	IER3	AGGGGGTAGAAAGTGGCTGAAG#CAGCCAAAAGGCTTCTCTTTCTGCTGCTC#.((.(((((((((((((((...#))))))..........))))))))).)).	273	302	0.923077	-22.3	0	0.0775828	0.456	-0.514806	0.0450014	-6.82535	17	29	9	CDS		0	0
hsa-miR-6780b-3p	NM_003897	IER3	TCCCTTGTCTCCTTTCCCTAG#TGGGGAGGACTCGGGTGGGGGAGGACGTCCCGGCTGGGAT#((((..((((((((((((...#.)))))))))......))).)))).	948	988	0.846154	-21.5	0	1.23172e-09	0.353	1.21383	1.29131	-9.95757	16	25	9	3UTR		0	0
hsa-miR-6836-5p	NM_003897	IER3	CGCAGGGCCCTGGCGCAGGCAT#TGTGCCGGCGCCCCTGCC#.(((((((.((((((((.....#)))))))).)))).))).	340	358	0.923077	-26.8	1	6.49944e-05	0.309	0.148669	-0.102417	-4.84971	15	18	8	CDS		0	0
hsa-miR-6836-3p	NM_003897	IER3	ATGCCTCCCCCGGCCCCGCAG#CTGCGAGGTAGAGGGTTGGGGGTTGGTGGGCT#..(((((((((((((((((((#))))).......)))))))))).....)))).	1135	1167	0.846154	-31	1	0.0142444	0.353	0.546048	1.09171	-4.957	19	32	10	3UTR		0	0
hsa-miR-6837-5p	NM_003897	IER3	ACCAGGGCCAGCAGGGAATGT#CCCTGCTGTAAATGCAGGTCTCTTGGTA#((((((((((((((((.....#))))))).........)))))..)))).	854	882	0.846154	-21.4	1	0.000216532	0.529	0.152664	0.639451	-3.93757	16	28	7	3UTR		0	0
hsa-miR-6838-3p	NM_003897	IER3	AAGTCCTGCTTCTGTTGCAG#GGAAGCAGGACA#..(((((((((((.......#))))))))))).	906	918	0.846154	-20.6	1	0.00024607	0.515	0.85398	0.697562	-6.78234	11	12	11	3UTR		0	0
hsa-miR-6840-5p	NM_003897	IER3	ACCCCCGGGCAAAGACCTGCAGAT#GCATAGAGACCGAGGCACAGCCCAGCTGGGGCTAGGCCCGGTGGGA#.(((((((((..((.(((.(((..#.))))))))..)))))).))).	678	724	0.846154	-28.1	1	0.000195701	0.441	-0.426764	0.414586	-10.7004	17	22	8	3UTR		0	0
hsa-miR-6842-5p	NM_003897	IER3	TGGGGGTGGTCTCTAGCCAAGG#CCTGATGGCTGAAGAGGGTGTGCCGGCGCCCCTGCCTCCAGAGGACGCCCCTAA#((((((((..((((((((((((#)))..))))).............................))))..)))))))).	322	376	0.846154	-26	1	0.000294118	0.25	0.359234	0.249484	-6.23647	20	54	8	CDS		0	0
hsa-miR-6842-3p	NM_003897	IER3	TTGGCTGGTCTCTGCTCCGCAG#CTGTCACGGAGCGACTGTCGAGATCGCCT#..(((.(((((((((((((...#.)))))))......))))))))).	1165	1194	0.865385	-23.4	0	0.000161301	0.515	0.890247	0.246568	-6.85796	16	24	9	3UTR		0	0
hsa-miR-6845-5p	NM_003897	IER3	CGGGGCCAGAGCAGAGAGC#CTCTCGCAGCTGCCACCCGACCATGACCATCCTGCAGGCCCCGA#(((((((...((((.((..#.)))))).))))))).	37	81	0.923077	-23.5	1	0.0193063	0.25	0.82258	0.560081	-9.28556	13	16	7	CDS		0	0
hsa-miR-6845-3p	NM_003897	IER3	CCTCTCCTCCCTGTGCCCCAG#CTGGGGCTAGGCCCGGTGGGAAGGAGAGC#.((((((((((...(((((((#)))))))..........)))).)))))).	703	732	0.846154	-29.1	1	8.11945e-06	0.471	-0.505777	0.799888	-9.2861	17	29	7	3UTR		0	0
hsa-miR-6847-5p	NM_003897	IER3	ACAGAGGACAGTGGAGTGTGAGC#CTTACACTCCGCTCGGCTCACCATGTGTCACTCTC#..((((((((((((((((((((.#))))))))))))).............))).)))).	7	42	0.923077	-26.1	1	0.00202749	0.382	0	0	-4.957	20	35	13	5UTR		0	0
hsa-miR-6848-3p	NM_003897	IER3	GTGGTCTCTTGGCCCCCAG#TTGGGGGTTGGTGGGCTGTCACGGAGCGACTGTCGAGATCGCC#(((((((((((((((((((#))))))))))).......................)))))))).	1150	1193	0.923077	-22.7	1	0.000128022	0.515	0.626697	0.313944	-3.93757	19	43	11	3UTR		0	0
hsa-miR-6849-5p	NM_003897	IER3	GAGTGGATAGGGGAGTGTGTGGA#CCTTACACTCCGCTCGGCTCA#((((.((..(.((((((((.((.#)).)))))))).))).)))).	6	27	1	-25.9	0	0.0705806	0.375	0	0	-14.2514	17	21	8	5UTR		0	0
hsa-miR-6849-3p	NM_003897	IER3	ACCAGCCTGTGTCCACCTCCAG#TGGGACTGGTGGAAGCAGGACACCTGGA#.(((((((((.((((((((((.#))))...)))))).)))))....)))).	896	924	1	-25.8	1	0.000425082	0.471	0.507679	0.779676	-6.6181	19	28	6	3UTR		0	0
hsa-miR-6850-5p	NM_003897	IER3	GTGCGGAACGCTGGCCGGGGCG#CGTCCCGGCTGGGATGAAGTCTGGTGGTGGGTCGTAA#.(((((..((((((((((((((#))))))))))...............))))..))))).	973	1010	0.923077	-27.4	0	0.0176859	0.426	1.38749	1.25467	-7.65065	19	37	10	3UTR		0	0
hsa-miR-6851-3p	NM_003897	IER3	TGGCCCTTTGTACCCCTCCAG#GGTTGGGGGTTGGTGGGCTG#.(((((.....((((((((..#))..))))))....))))).	1148	1168	0.923077	-21.7	0	0.0149084	0.353	0.1594	1.0437	-12.7743	13	20	6	3UTR		0	0
hsa-miR-6852-5p	NM_003897	IER3	CCCTGGGGTTCTGAGGACATG#TCCCGGGACCCCGGCGGG#(((((((((((((.(((....#)))))))))))))).)).	99	117	0.923077	-27.1	1	1.07992e-07	0.265	0.48019	0.0706805	-4.79441	16	18	14	CDS		0	0
hsa-miR-6853-5p	NM_003897	IER3	AGCGTGGGATGTCCATGAAGTCAG#CTGACTTCGGAGCCCTCGGACTACGCTC#(((((((..(((((..((((((((#))))))))))).....))..))))))).	428	456	1	-23.1	1	0.000419967	0.441	0.823939	1.54105	-8.2761	20	28	11	CDS		0	0
hsa-miR-6855-5p	NM_003897	IER3	TTGGGGTTTGGGGTGCAGACATTGC#CTGCAGGCCCCGACCCCGGC#((((((.(((((((((((.......#))))..))))))))))))).	68	88	0.923077	-26.6	0	3.95662e-05	0.221	0.201345	0.953286	-5.48126	17	20	13	CDS		0	0
hsa-miR-6855-3p	NM_003897	IER3	AGACTGACCTTCAACCCCACAG#GGGTTGGGGGTTGGTG#..(((((((((((((((.....#))))))))))))))).	1147	1163	1	-24.1	1	0.0579128	0.368	0.422165	1.05886	-4.957	15	16	15	3UTR		0	0
hsa-miR-6857-5p	NM_003897	IER3	TTGGGGATTGGGTCAGGCCAGT#GGCCGCCTTCTAACTGTGACTCCCCGCACTCCCCAAA#(((((((.(((((((((((...#))))............)))...))))...))))))).	487	524	1	-22.7	1	0.0879379	0.471	0.596409	0.785895	-6.25121	18	37	7	CDS		0	0
hsa-miR-6857-3p	NM_003897	IER3	TGACTGAGCTTCTCCCCACAG#CTGGAACTGCGGCAAAGTAGGAGAAGAAATGGGGAGGACTCGGG#...(((((.(((((((((...#.)))))))))))))).	919	963	1	-23.3	0	0.00210235	0.382	2.42097	0.769569	-7.57093	14	16	14	3UTR		0	0
hsa-miR-6858-3p	NM_003897	IER3	CAGCCAGCCCCTGCTCACCCCT#GGGTGGCTGCGAGGTAGAGGGTTGGGGGTTGGTGGG#(.((((((((((((.(((((..#)))))))................)))))))))).).	1129	1165	1	-27.7	1	0.0326419	0.368	0.566541	1.27615	-5.8367	18	36	10	3UTR		0	0
hsa-miR-6859-3p	NM_003897	IER3	TGACCCCCATGTCGCCTCTGTAG#TAGAGGGTTGGGGGTTG#.((((((((.....((((((...#))))))..)))))))).	1143	1160	1	-23	1	0.0123998	0.368	0.194773	1.02223	-13.3534	14	17	8	3UTR		0	0
hsa-miR-6769b-5p	NM_003897	IER3	TGGTGGGTGGGGAGGAGAAGTGC#GCACTTTCCTCCAGCAACACCCGGCCGCCT#.(((((.((((((((((.(((((#))))))))))))........))).))))).	465	495	0.826923	-30.4	0	0.160298	0.397	1.10398	0.644183	-5.33701	20	30	12	CDS		0	0
hsa-miR-6769b-3p	NM_003897	IER3	CCCTCTCTGTCCCACCCATAG#CTAGGCCCGGTGGGAAGGAGAGC#..((((((.(((((((.....#.))))))).)))))).	709	732	1	-23.5	1	8.11945e-06	0.471	-0.588464	0.720301	-6.01339	13	16	7	3UTR		0	0
hsa-miR-6860	NM_003897	IER3	ACTGGGCAGGGCTGTGGTGAGT#TTCACCTTCGACCCTCTCCCGGAGCCCGCAGCGGCCCCTGCCGGGC#.((.(((((((((((.(((.((#.)).))).))))))).)))).)).	134	180	0.846154	-28.3	0	1.04758e-09	0.206	0.414973	0.174349	-7.0584	18	24	7	CDS		0	0
hsa-miR-6861-5p	NM_003897	IER3	ACTGGGTAGGTGGGGCTCCAGG#CCCGGAGCCCGCAGCGGCCCCTGCCGGGC#.((.(((((((((((((((.((#)).))))))).))......)))))).)).	151	180	0.846154	-30	0	1.04758e-09	0.206	0.0483735	0.105871	-6.82535	19	29	7	CDS		0	0
hsa-miR-6861-3p	NM_003897	IER3	TGGACCTCTCCTCCCCAG#TGGGAAGGAGAGCGTCG#..((((((((((.((((.#)))).))))))).))).	719	736	0.923077	-23.8	1	0.0363369	0.5	-0.1199	0.600289	-6.24613	14	17	7	3UTR		0	0
hsa-miR-6862-5p	NM_003897	IER3	CGGGCATGCTGGGAGAGACTTT#CTCTCGCAGCTGCCA#..((((.((((.(((((.....#))))).)))))))).	37	52	0.846154	-24.3	0	0.0217168	0.338	3.34431	0.370307	-9.84749	13	15	8	CDS		0	0
hsa-miR-6862-3p	NM_003897	IER3	CCTCACCCAGCTCTCTGGCCCTCT#AGAGGGTTGGGGGTTGGTGGGC#.((((.(((((.((((((((((((#))))))))))))))))))))).	1144	1166	1	-29.8	0	0.0188148	0.368	0.514806	1.0576	-9.04109	21	22	21	3UTR		0	0
hsa-miR-6863	NM_003897	IER3	TAGACGTGGTGAAGGATTGAGTG#CGCTCGGCTCACCATGTGTC#.(.(((((((((..(.(((((((#))))))))))))))))).).	16	36	0.846154	-19.4	0	0.000423449	0.385	2.6088	0.076115	-7.72988	18	20	17	5UTR		0	0
hsa-miR-6864-5p	NM_003897	IER3	TTGAAGGGACAAGTCAGATATGCC#GCATCCCTGGCGCCCACCCCTGTGTCCGCCGTCCTCGAGCCCTTTAAT#((((((((.(..(((((..((((.#))))..)))))...........................))))))))).	380	428	0.846154	-16.8	1	0.149502	0.353	1.78453	1.15301	-11.1655	18	48	9	CDS		0	0
hsa-miR-6865-5p	NM_003897	IER3	TAGGTGGCAGAGGAGGGACTTCA#TGAGATCCTTCCATCTTCTTGAAGTCGCCTT#.(((((((((((((((((.((((#)))).))))))).))).......))))))).	1096	1127	1	-23.7	1	0.0131867	0.441	1.1579	0.620502	-3.79332	21	31	7	3UTR		0	0
hsa-miR-6865-3p	NM_003897	IER3	ACACCCTCTTTCCCTACCGCC#GGCCCGGTGGGAAGGAGAGCGTC#((.(.(((((((((.((((((#)))..)))))))))))).).)).	712	735	0.923077	-22.6	0	0.0022972	0.5	-0.566007	0.769569	-10.3496	18	23	12	3UTR		0	0
hsa-miR-6866-3p	NM_003897	IER3	GATCCCTTTATCTGTCCTCTAG#GGAGGACTCGGGTGGGGGAG#..((((.(((((((((((((..#)))))))..)))))))))).	951	971	1	-21.4	0	0.000601351	0.397	0.988118	1.31152	-6.50069	17	20	10	3UTR		0	0
hsa-miR-6868-5p	NM_003897	IER3	ACTGGCAGAACACTGAAGCAGC#GCTGCTCACCATCGTCTTCTGCCAGA#.(((((((((.((((.((((((#)))))))).....)).))))))))).	295	321	1	-25	1	0.00467175	0.412	-0.088044	-0.0386941	-6.85115	19	26	9	CDS		0	0
hsa-miR-6869-5p	NM_003897	IER3	GTGAGTAGTGGCGCGCGGCGGC#GCCCGCAGCGGCCCCTGCCGGGCGCCCCAGCGCCTCTCGCG#(((((..(((((((.((((((.#.)))))).))))).....))..))))).	157	198	0.846154	-32.2	0	1.97074e-05	0.206	0.294503	0.181006	-8.11767	18	28	6	CDS		0	0
hsa-miR-6869-3p	NM_003897	IER3	CGCCGCGCGCATCGGCTCAGC#GCTGCTCACCATCGTCTTCTGCCAGATCCTGATGGCTGAAGAGGGTGTGCCGGCGC#(((((.(((((((..((((((#.))))).)..)))))))))))).	295	351	1	-28.2	0	1.12676e-08	0.324	-0.220894	-0.0177704	-7.43082	18	23	12	CDS		0	0
hsa-miR-6870-5p	NM_003897	IER3	TGGGGGAGATGGGGGTTGA#ACCCCTGTGTCCGCCGT#(((.(((.((((((((...#)))))))).))).))).	395	412	0.846154	-24.2	0	0.00206016	0.353	0.700298	0.897171	-9.28323	14	17	8	CDS		0	0
hsa-miR-6870-3p	NM_003897	IER3	GCTCATCCCCATCTCCTTTCAG#CTGCGAGGTAGAGGGTTGGGGGTTGGTGGGCT#((((((((((((((((((.(((#))).)))).)))....)))))....)))))).	1135	1167	0.846154	-23.7	1	0.0142444	0.353	0.493283	1.06644	-3.93757	21	32	6	3UTR		0	0
hsa-miR-6871-5p	NM_003897	IER3	CATGGGAGTTCGGGGTGGTTGC#GCAACACCCGGCCGCCTTCTAACTGTGACTCCCCGCACTCCCC#...((((((.(((((.((((((#.))))))))))).)))))).	478	521	0.903846	-26.6	0	0.0542232	0.471	0.96026	0.857226	-7.9901	17	20	11	CDS		0	0
hsa-miR-6871-3p	NM_003897	IER3	CAGCACCCTGTGGCTCCCACAG#CTCGCGGGCACCGAAAGCGCAGCCGCAGGGTTCTCTACCCTCGAGTGGTCCGGCGCCAGCTGC#((((((((((((((((((.(((#)).).)))............)))))))))))...........................)))).	192	255	0.846154	-24.9	1	1.55135e-06	0.353	0.144665	-0.164237	-3.93757	21	63	11	CDS		0	0
hsa-miR-6872-5p	NM_003897	IER3	TCTCGCATCAGGAGGCAAGG#CCGAAAAACCACAAAGAAACACCAGGCGTACCTGGTGCGCGAG#((.((((((((((.((..((#.))..)).).))))))))).)).	530	573	0.923077	-23.9	0	2.6687e-08	0.426	-0.432356	0.200028	-6.35195	16	23	9	3UTR		0	0
hsa-miR-6872-3p	NM_003897	IER3	CCCATGCCTCCTGCCGCGGTC#ACTGCGGCAAAGTAGGAGAAGAAATGGGGAGGACTCGGGTGGGG#((((((((((((((((((((.#)))))))))..................))))).)....))))).	924	968	1	-27.8	1	0.000911955	0.382	1.16016	0.917374	-3.93757	20	44	9	3UTR		0	0
hsa-miR-6874-3p	NM_003897	IER3	CAGTTCTGCTGTTCTGACTCTAG#TGGAAGCAGGACACCTGGAACTGC#((((((((.(((((((..((((.#))))..))))))).).))))))).	905	929	0.846154	-21	1	6.23555e-06	0.441	2.37605	0.780939	-4.99396	19	24	7	3UTR		0	0
hsa-miR-6875-5p	NM_003897	IER3	TGAGGGACCCAGGACAGGAGA#CTGCTGTAAATGCAGGTCTCTTG#.((((((((((..((((.((.#)).))))...))..)))))))).	856	879	0.846154	-19	1	0.00011922	0.515	0.439009	0.503016	-8.42926	16	23	8	3UTR		0	0
hsa-miR-6875-3p	NM_003897	IER3	ATTCTTCCTGCCCTGGCTCCAT#TGGGGCTAGGCCCGGTGGGAAGGAG#.((((((((((((((((((((.#))))))))))....)))))))))).	704	729	0.846154	-29.4	1	1.56349e-06	0.441	-0.500034	0.994434	-3.79332	20	25	10	3UTR		0	0
hsa-miR-6876-3p	NM_003897	IER3	AGCTGTCTGTGTTTTCCTTCTCAG#TGGGAAGGAGAGCGTCGT#.......((((((((((((((((.#)))))))))))))).)).	719	737	0.961538	-19.8	0	0.0290526	0.515	-0.58252	0.659663	-17.1102	16	18	14	3UTR		0	0
hsa-miR-6877-5p	NM_003897	IER3	AGGGCCGAAGGGTGGAAGCTGC#GCAGCTGCCACCCGACCATGACCATCCTGCAGGCCCC#.(((((...((((((.((((((#)))))).))))))..................))))).	42	79	0.846154	-32	0	0.0233082	0.265	0.38961	0.565481	-8.94009	17	37	6	CDS		0	0
hsa-miR-6877-3p	NM_003897	IER3	CAGCCTCTGCCCTTGGCCTCC#GGTGGCTGCGAGGTAGAGGGTTGGGGGTTGG#((((((((((((((.(((((.#.))))).)))))).)))))))).	1130	1161	1	-29.3	1	0.0107399	0.368	0.785992	1.10055	-4.67302	19	23	8	3UTR		0	0
hsa-miR-6878-3p	NM_003897	IER3	CTGGCCTCTTCTTTCTCCTAG#TAGGAGAAGAAATGGGGAGGACTCGGG#((((((((((((((((((((.#)))))))))....))))))).).))).	936	963	0.923077	-23	1	0.00210235	0.382	1.33173	1.12076	-3.93757	20	27	9	3UTR		0	0
hsa-miR-6879-5p	NM_003897	IER3	CAGGGCAGGGAAGGTGGGAGAG#CTGTGTCCGCCGTCCTCGAGCCCTT#.(((((.((((.(((((((.((#)).).)))))).))))...))))).	399	424	0.846154	-24	0	0.00901075	0.338	2.38371	0.765922	-8.68381	18	25	6	CDS		0	0
hsa-miR-6879-3p	NM_003897	IER3	TGTCACCCGCTCCTTGCCCAG#CTGCGGCAAAGTAGGAGAAGAAATGGGGAGGACTCGGGTGGGGG#(.(((((((.(((((.((((.#.)))))))))..))))))).).	925	969	1	-24.5	1	0.000802769	0.397	1.72155	1.02475	-6.57681	17	22	9	3UTR		0	0
hsa-miR-6880-5p	NM_003897	IER3	TGGTGGAGGAAGAGGGCAGCTC#GCTGCTCACCATCGTCTTCTGCCAG#((((((((((.(((((((((..#)))))))....)).)))))))))).	295	320	1	-26.3	1	0.0101596	0.426	-0.429589	-0.0558136	-6.76235	19	25	10	CDS		0	0
hsa-miR-6880-3p	NM_003897	IER3	CCGCCTTCTCTCCTCCCCCAG#CTCGGGTGGGGGAGGACGTCCCGGCTGGGATGAAGTCTGGTGGTGGG#(((((....(((((((((((.#.)))))))))).)....))).)).	957	1004	0.884615	-28.2	0	0.00418423	0.397	1.12961	1.36205	-10.7522	16	24	10	3UTR		0	0
hsa-miR-6881-3p	NM_003897	IER3	ATCCTCTTTCGTCCTTCCCACT#GGAACTGCGGCAAAGTAGGAGAAGAAATGGGGAGGACTCGGGTGGGGGAGGAC#.(((((((((((((((((((..#.))))))))))......))))))))).	921	974	0.846154	-28	1	1.62946e-05	0.368	1.23471	0.817574	-3.79332	19	27	10	3UTR		0	0
hsa-miR-6882-3p	NM_003897	IER3	TGCTGCCTCTCCTCTTGCCTGCAG#TGCTTGAGGCGGGACCGAGGCGCAC#(((.(((((...(((((((((((.#)))...))))))))..)))))))).	641	666	0.846154	-25.2	0	0.00010428	0.309	0.407728	0.305644	-14.3837	19	25	8	3UTR		0	0
hsa-miR-6883-5p	NM_003897	IER3	AGGGAGGGTGTGGTATGGATGT#ACTCCCCGCACTCCCCA#.(((.((((((((...(((.((#)))))))))))))))).	505	522	0.846154	-21.1	0	0.0659162	0.485	0.357907	0.661303	-9.7377	16	17	16	3UTR		0	0
hsa-miR-6883-3p	NM_003897	IER3	TTCCCTATCTCACTCTCCTCAG#CTGGAACTGCGGCAAAGTAGGAGAAGAAATGGGGAGGACTCGGGTGGGGGAG#((((((((((...((((((((.#.))))))))....)))))))))).	919	971	0.923077	-24.9	1	0.000601351	0.397	0.856736	0.906004	-11.3983	18	24	10	3UTR		0	0
hsa-miR-6884-5p	NM_003897	IER3	AGAGGCTGAGAAGGTGATGTTG#CAGCAACACCCGGCCG#...(((((....((((.(((((#))))).))))))))).	476	492	0.923077	-17.6	0	0.108934	0.368	1.24432	0.831547	-14.985	14	16	9	CDS		0	0
hsa-miR-6884-3p	NM_003897	IER3	CCCATCACCTTTCCGTCTCCCCT#GGGGAGGACTCGGGTGGGGGAGGACGTCCCGGCTGGGATGAAGTCTGGTGGTGGGT#(((((((((((((((((((((((#.))))))).))).............))))...))))))))).	949	1005	1	-30.1	1	0.00494949	0.397	1.19277	1.25467	-3.93757	23	42	9	3UTR		0	1
hsa-miR-6885-5p	NM_003897	IER3	AGGGGGGCACTGCGCAAGCAAAGCC#GGTGTGCCGGCGCCCCTGCCTCCA#..(((((((..((((..(((..(((#))).)))..))))...))))))).	338	362	0.923077	-27.4	1	0.000170286	0.294	1.12692	0.304647	-9.25733	17	24	7	CDS		0	0
hsa-miR-6885-3p	NM_003897	IER3	CTTTGCTTCCTGCTCCCCTAG#TTAGGGTGGCTGCGAGGTAGAGG#((((((((((.(((.((((((#)))))).))).).))))))))).	1126	1149	0.923077	-23.3	1	0.000484308	0.382	1.05611	1.07276	-7.4978	19	23	9	3UTR		0	0
hsa-miR-6886-3p	NM_003897	IER3	TGCCCTTCTCTCCTCCTGCCT#GGCAAAGTAGGAGAAGAAATGGGGAGGACTCGGGTGGGGGAG#(.((((.(((((((((((((.#))))..................))))))...))).)))).).	929	971	1	-23	0	0.000601351	0.397	1.17717	0.856736	-6.64494	18	42	6	3UTR		0	0
hsa-miR-6887-5p	NM_003897	IER3	TGGGGGGACAGATGGAGAGGACA#TCCTCCAGCATCTCAACTCCGTCTGTCTACTG#..((.((((((((((((..((..#.))..)))))))))))).)).	1028	1060	1	-23.6	0	0.0234945	0.471	0.784308	1.14098	-9.07604	16	21	12	3UTR		0	0
hsa-miR-6889-5p	NM_003897	IER3	TCGGGGAGTCTGGGGTCCGGAAT#TCTGGACCTCAGCACTTTCCT#..(((((((((((((((((((..#)))))))))))).))))))).	454	475	1	-32	1	0.0769411	0.382	2.59485	1.09309	-4.957	19	21	12	CDS		0	0
hsa-miR-6889-3p	NM_003897	IER3	TCTGTGCCCCTACTTCCCAG#GGGACCGAGGCGCACAGAG#(((((((.(((...((((..#))))...))).))))))).	651	670	0.923077	-23.5	1	0.00135428	0.294	0.118975	0.317371	-11.744	14	19	7	3UTR		0	0
hsa-miR-6890-5p	NM_003897	IER3	CATGGGGTAGGGCAGAGTAGG#CCTGGCGCCCACCCCTGTGT#((((((((.((((....((((#))))..))))))))).))).	385	405	0.961538	-21.5	1	0.000364095	0.338	0.715092	0.902878	-6.8193	16	20	9	CDS		0	0
hsa-miR-6890-3p	NM_003897	IER3	CCACTGCCTATGCCCCACAG#TGGGGCTAGGCCCGGTGGG#((((((((((.((((((...#)))))))))))..))))).	704	723	0.846154	-27.4	1	3.91947e-05	0.441	-0.630573	0.769569	-6.76235	16	19	11	3UTR		0	0
hsa-miR-6891-5p	NM_003897	IER3	TAAGGAGGGGGATGAGGGG#CCTTCGACCCTCTCCC#...((((((((.((((((.#)))))).)))))))).	138	154	0.846154	-24.1	0	0.031524	0.25	0.0630718	0.187664	-9.86134	14	16	8	CDS		0	0
hsa-miR-6891-3p	NM_003897	IER3	CCCTCATCTTCCCCTCCTTTC#GAACTGCGGCAAAGTAGGAGAAGAAATGGGGAGGACTCGGGTGGGGGA#((((((((((((((((.((((#.)))).)))).)))...))))))))).	922	970	0.846154	-25.4	1	0.000708901	0.397	0.94264	0.794835	-3.93757	20	27	9	3UTR		0	0
hsa-miR-6892-5p	NM_003897	IER3	GTAAGGGACCGGAGAGTAGGA#CTCCGGTCCTG#....((((((((((.......#)))))))))).	118	129	0.923077	-20.5	0	1.35076e-08	0.294	0.148669	0.120137	-10.5151	10	11	10	CDS		0	0
hsa-miR-6892-3p	NM_003897	IER3	TCCCTCTCCCACCCCTTGCAG#CTGCGGCAAAGTAGGAGAAGAAATGGGGAGGACTCGGGTGGGGGAGGA#..(((((((((((((((.(..#.).)))).....))))))))))).	925	973	0.923077	-28.5	1	0.000116599	0.382	0.94264	0.794835	-4.957	16	24	11	3UTR		0	0
hsa-miR-6893-5p	NM_003897	IER3	CAGGCAGGTGTAGGGTGGAGC#GTGTCACTCTCGCAGCTGCCA#..(((((.((((((((((.((#)).))))))).))).))))).	31	52	0.846154	-23.6	0	0.0217168	0.338	2.34827	0.325888	-7.27064	17	21	7	CDS		0	0
hsa-miR-6893-3p	NM_003897	IER3	CCCTGCTGCCTTCACCTGCCAG#TGGGGAGGACTCGGGTGGGGGAGGACGTCCCGGCTGGGA#(((.(((((((((.((((((..#.)))))))))))......)))).))).	948	987	0.923077	-25.7	0	1.36683e-09	0.368	1.15656	1.37468	-7.82644	18	27	11	3UTR		0	0
hsa-miR-6894-5p	NM_003897	IER3	AGGAGGATGGAGAGCTGGGCCAGA#TCTGGACCTCAGCACTTTCCTCCA#.((((((..(((.(((((((((((#))))).)).)))).))))))))).	454	478	0.923077	-29	1	0.0937516	0.382	2.26739	1.17299	-8.45248	20	24	9	CDS	MIRT758773	0	0
hsa-miR-6894-3p	NM_003897	IER3	TTGCCTGCCCTCTTCCTCCAG#CTGCGAGGTAGAGGGTTGGGGGT#((.((.(((((((.(((((((#))).)))).))))))).)).)).	1135	1158	0.846154	-26.1	0	0.0163539	0.353	0.839049	1.07276	-8.25291	18	23	7	3UTR		0	0
hsa-miR-6895-5p	NM_003897	IER3	CAGGGCCAGGCACAGAGTAAG#TGTGCCGGCGCCCCTGC#(((((((.((((((.......#)))))))))...)))).	340	357	1	-19.3	1	2.52888e-06	0.324	1.16062	0.0887512	-7.21971	13	17	9	CDS		0	0
hsa-miR-6895-3p	NM_003897	IER3	TGTCTCTCGCCCTTGGCCTTAG#CTGGGGCTAGGCCCGGTGGGAA#....((((((((((((((((((#)))))))))))...))))))).	703	725	0.910256	-24.6	0	0.000263343	0.441	-0.598089	0.941376	-9.54656	18	22	11	3UTR		0	0
hsa-miR-7106-3p	NM_003897	IER3	AGCTCCCTGAATCCCTGTCCCAG#GGACTCGGGTGGGGGAGG#..((((((..((((..((((...#))))..)))).)))))).	954	972	0.923077	-22.2	1	0.000589415	0.397	0.961168	1.38732	-8.2244	14	18	6	3UTR		0	0
hsa-miR-7107-5p	NM_003897	IER3	TCGGCCTGGGGAGGAGGAAGGG#CTTTCCTCCAGCAACACCCGGCCGC#.(((((.(((..(((((((((.#))))))))).......)))))))).	468	493	1	-28	0	0.114265	0.382	2.58344	0.835351	-11.5086	17	25	9	CDS		0	0
hsa-miR-7108-3p	NM_003897	IER3	ACCCGCCCGTCTCCCCACAG#CTGGAACTGCGGCAAAGTAGGAGAAGAAATGGGGAGGACTCGGGTGGGG#.((((((((((((((((...#.))))))))...)))))))).	919	968	0.923077	-31.4	1	0.000911955	0.382	1.53918	0.745567	-3.79332	16	21	8	3UTR		0	0
hsa-miR-7109-3p	NM_003897	IER3	CAAGCCTCTCCTGCCCTTCCAG#GGGTGGGGGAGGA#....((((((((((((......#)))))))))))).	960	973	1	-24	0	0.000116599	0.382	1.33173	1.36458	-9.54656	12	13	12	3UTR		0	0
hsa-miR-7110-5p	NM_003897	IER3	TGGGGGTGTGGGGAGAGAGAG#CTCCAGCAACACCCGGCCGCCTTCTAACTGTGACTCCCCGCACTCCCCAA#(((((((((((((((..(.((#.)).)..)))))))))).))))).	473	523	1	-33	1	0.0756651	0.471	0.781139	0.692689	-4.17062	18	24	10	CDS		0	0
hsa-miR-7110-3p	NM_003897	IER3	TCTCTCTCCCACTTCCCTGCAG#GTAGGAGAAGAAATGGGGAGGACTCGGGTGGGGGAGGA#..((((((((((((((((.((.#.)).)).)))....))))))))))).	935	973	1	-25.5	1	0.000116599	0.382	1.07186	1.10939	-4.957	18	26	11	3UTR		0	0
hsa-miR-7111-5p	NM_003897	IER3	TGGGGGAGGAAGGACAGGCCAT#GGCCGCCTTCTAACTGTGACTCCCCGCAC#(((((((((((((.(.((((..#)))))))))).........)))))).)).	487	516	0.923077	-25.7	1	0.0118702	0.471	0.638269	0.783042	-5.02746	18	29	10	CDS		0	0
hsa-miR-7112-3p	NM_003897	IER3	TGCATCACAGCCTTTGGCCCTAG#AGGGTTGGGGGTTGGTGGGCT#.((.(((((((((((((((((..#)))))))))))))).))))).	1146	1167	0.846154	-24	0	0.0142444	0.353	0.439008	1.05002	-6.82535	19	21	14	3UTR		0	0
hsa-miR-7113-3p	NM_003897	IER3	CCTCCCTGCCCGCCTCTCTGCAG#GGGGAGGACTCGGGTGGGGGAGGA#(((((((((((((((((((....#)))))))...))))))))).))).	949	973	1	-31.4	1	0.000116599	0.382	1.26582	1.31152	-3.93757	19	24	9	3UTR		0	0
hsa-miR-7114-5p	NM_003897	IER3	TCTGTGGAGTGGGGTGCCTGT#GCAGGCCCCGACCCCGGCCCCCTCCACC#...((((((.(((((((((((#))))))..........))))))))))).	70	98	0.876923	-28.2	0	0.000740829	0.221	-0.199155	0.960894	-7.75705	17	28	11	CDS		0	0
hsa-miR-7114-3p	NM_003897	IER3	TGACCCACCCCTCTCCACCAG#GGTGGGGGAGGACGTCCCGGCTGGGATGAAGTCTGGTGGTGGGTCGT#(((((((((((((((((((..#))))))).)))..........................))))))))).	961	1008	0.846154	-30.5	1	0.00758881	0.412	1.26582	1.12455	-3.93757	19	47	9	3UTR	MIRT759132	0	0
hsa-miR-7150	NM_003897	IER3	CTGGCAGGGGGAGAGGTA#GCCAAAAGGCTTCTCTTTCTGCTGC#..(((((((((((((((.#.))))))))))))))).	275	300	0.923077	-23.2	1	0.0226124	0.471	-0.637559	-0.0653242	-4.957	15	17	15	CDS		0	0
hsa-miR-7152-5p	NM_003897	IER3	TTTCCTGTCCTCCAACCAGACC#GGACTGGTGGAAGCAGGACACCTGGAAC#.((((((((((((.(((((.((#)).))))))))....)))))...)))).	898	926	0.846154	-21.1	1	2.85502e-05	0.456	1.33705	0.727881	-4.65016	19	28	8	3UTR		0	0
hsa-miR-7152-3p	NM_003897	IER3	TCTGGTCCTGGACAGGAGGC#GTCTTCTGCCAGATCCTGAT#((.((..((((.((((((((#))))))))))))..)).)).	308	328	0.923077	-21.3	0	0.000253555	0.382	-0.393447	-0.0301344	-12.2866	16	20	12	CDS		0	0
hsa-miR-7154-5p	NM_003897	IER3	TTCATGAACTGGGTCTAGCTTGG#CATAGAGACCGAGGCACAGCCCAGCTGGGGCTAGGCCCGGTGGGAAG#(((....((((((((((((((.(#.).))))))))))))))..))).	679	726	0.846154	-25.5	0	8.30986e-05	0.426	0.256133	0.341315	-14.5333	18	23	14	3UTR		0	0
hsa-miR-7154-3p	NM_003897	IER3	AGGAGGACAAGTTGTGGGAT#CTCAGCACTTTCCTCCA#.((((((.((((..((((..#))))..)))))))))).	461	478	1	-19	1	0.0937516	0.382	1.89866	0.853422	-8.25293	14	17	10	CDS	MIRT759223	0	0
hsa-miR-7155-3p	NM_003897	IER3	TGGCCCAAGACCTCAGACC#GTCTGGTGGTGGGTCGT#((((((...(((((((((.#)))))).))))))))).	991	1008	0.923077	-19.2	0	0.00758881	0.412	1.58439	1.14098	-8.85129	15	17	9	3UTR		0	0
hsa-miR-7156-3p	NM_003897	IER3	CTGCAGCCACTTGGGGAACTGGT#CCATCTTCTTGAAGTCGCCTTTAGGGTGGCTGCGA#.((((((((((((((..(((...#.)))..)))...))))))))))).	1106	1141	0.923077	-25.1	1	0.000536702	0.412	1.09988	0.852947	-4.02637	17	24	11	3UTR		0	0
hsa-miR-7158-5p	NM_003897	IER3	GGCTCAATCTCTGGTCCTGCAGCC#GGCTGCGAGGTAGAGGGTTGGGGGTTGGTGGGCTG#((((((((((((((((((((((((#)))))).......))))))))))))...)))))).	1133	1168	0.923077	-26.7	1	0.0149084	0.353	0.517283	1.06897	-3.93757	24	35	12	3UTR		0	1
hsa-miR-7161-3p	NM_003897	IER3	TAGATCTTTGACTCTGGCAGTCTCCAGG#CCTTTAGGGTGGCTGCGAGGTAGAGGGTTG#..(((((((.((.((.((((((.((...#.)).)))))).)))).))))))).	1123	1153	1	-23.8	1	0.0129827	0.382	0.970793	1.04497	-7.72169	19	24	7	3UTR		0	0
hsa-miR-7160-5p	NM_003897	IER3	TGCTGAGGTCCGGGCTGTGCC#CGGAGCCCTCGGACTACGCTCTGGACCTCAGCAC#((((((((((((((((.((..#)).)))))..............))))))))))).	435	469	0.923077	-30.6	1	0.000468488	0.368	1.52837	1.12924	-3.93757	18	34	11	CDS		0	0
hsa-miR-7702	NM_003897	IER3	CTTAGACTGCCAGACTCCCTGA#TGGGGGAGGACGTCCCGGCTGGGATGAAGTCTGGTGGTGGGTCGTAAGT#(((((((((((((((((((...#.))))....)))))))....)))).)))).	963	1012	0.923077	-21.9	1	0.0160575	0.426	1.19458	1.32794	-3.93757	19	30	7	3UTR		0	0
hsa-miR-7704	NM_003897	IER3	CGGGGTCGGCGGCGACGTG#CACCCGACCATGACCATCCTGCAGGCCCCGACCCCGG#(((((((((.(((...((.#.))..)))))))))))).	50	87	0.846154	-26.9	1	8.77475e-05	0.221	0.402291	0.891465	-7.00542	14	18	12	CDS		0	0
hsa-miR-7843-5p	NM_003897	IER3	GAGGGCAGAGCCAGCTTCCTGA#GGGGGTTGGTGGGCTGTCA#((.(((...((((((((((...#))))))))))..))).)).	1152	1171	1	-24.1	0	2.57897e-05	0.382	0.331208	1.01086	-10.4088	15	19	10	3UTR		0	0
hsa-miR-7843-3p	NM_003897	IER3	ATGAAGCCTTCTCTGCCTTACG#TGAGGCGGGACCGAGGCG#.....(((((.(((((((((..#)))))))))...))))).	645	663	0.846154	-19.8	0	8.52506e-06	0.294	0.994856	0.304726	-16.4904	14	18	9	3UTR		0	0
hsa-miR-4433b-5p	NM_003897	IER3	ATGTCCCACCCCCACTCCTGT#GCGGCAAAGTAGGAGAAGAAATGGGGAGGACTCGGGTGGGGGAGGACGTC#((((((..(((((((((..((#.))..))))))))).)))))).	927	977	0.923077	-26.5	0	9.48051e-06	0.353	0.7815	0.92748	-7.7949	17	22	9	3UTR		0	0
hsa-miR-4433b-3p	NM_003897	IER3	CAGGAGTGGGGGGTGGGACGT#GCGCCCACCCCTGTGTCCG#..(((...(((((((((.(((#))))))))))))...))).	389	408	0.923077	-28.5	0	0.0052767	0.338	0.436108	0.941872	-10.7153	15	19	12	CDS		0	0
hsa-miR-6516-5p	NM_003897	IER3	TTTGCAGTAACAGGTGTGAGCA#GCTTTGTGGGACTGGTGGAAGCAGGACACCTGGAACTGCGGC#.(((((((..(((((((..((.#.))...)))))))..))))))).	890	932	0.923077	-24	1	2.14801e-05	0.441	0.277788	0.763253	-6.09222	16	23	7	3UTR		0	0
hsa-miR-7845-5p	NM_003897	IER3	AAGGGACAGGGAGGGTCGTGG#CCGCATCCCTGGCGCCCACCCCTGTGTCCG#..(((((((((((((..((((#))))..)))).........)))))).))).	378	408	0.923077	-23.2	1	0.0052767	0.338	0.74413	0.709808	-5.19005	17	30	6	CDS		0	0
hsa-miR-7846-3p	NM_003897	IER3	CAGCGGAGCCTGGAGAGAAGG#CCTTCGACCCTCTCCCGGAGCCCGCA#..((((.((((((.((((.((#.)).)))))))).)))))).	138	164	0.923077	-24.7	0	0.00179484	0.25	-0.0904608	0.195273	-7.35753	16	20	8	CDS		0	0
hsa-miR-7847-3p	NM_003897	IER3	CGTGGAGGACGAGGAGGAGGC#GGCTTCTCTTTCTGCTGCTCACCATCGTCTTCTGCC#.((((((((((((((((((.(#).)))))))...............))))))))))).	282	318	1	-23.2	1	0.0342322	0.456	-0.476163	0.176251	-3.79332	19	36	11	CDS		0	0
hsa-miR-7848-3p	NM_003897	IER3	CTACCCTCGGTCTGCTTACCACA#GTGGAAGCAGGACACCTGGAACTGCGGCAAAGTAGG#((((((.((((((((((.((((.#))))))))))..........)))).))....)))).	904	940	0.846154	-21.3	0	0.000688382	0.397	1.49849	0.73925	-5.48126	20	36	10	3UTR		0	0
hsa-miR-7850-5p	NM_003897	IER3	GTTTGGACATAGTGTGGCTGG#CCGGCCGCCTTCTAACTGTGACTCCCCGCA#((..(((((((((((((((((#))))))))......))))))..)))..)).	485	515	0.923077	-21.7	0	0.01218	0.456	0.611275	0.739292	-8.52714	19	30	8	CDS		0	0
hsa-miR-7851-3p	NM_003897	IER3	TACCTGGGAGACTGAGGTTGGA#TCCGGCGCCAGCTGCCAGT#...((((.((.(((..((((((#))))))..))))).)))).	240	259	0.923077	-21.8	0	2.96375e-05	0.368	0.364249	-0.12334	-12.6214	15	19	6	CDS		0	0
hsa-miR-7855-5p	NM_003897	IER3	TTGGTGAGGACCCCAAGCTCGG#CCGGCGGGGCTCCGGTCCTGAGATCTTCACCT#..((((((((((((..((.(((#)))))))))..............)))))))).	109	141	0.846154	-22.1	1	0.0088048	0.25	0.136964	0.053561	-5.9255	17	32	9	CDS		0	0
hsa-miR-7974	NM_003897	IER3	AGGCTGTGATGCTCTCCTGAGCCC#GGGTTGGGGGTTGGTGGGCTGTCACGGA#...(((((((((((((((.(((((#))))).)))).....)))).))))))).	1147	1175	0.846154	-26.2	0	1.39681e-05	0.412	0.475103	0.587656	-6.51454	20	28	7	3UTR		0	0
hsa-miR-7977	NM_003897	IER3	TTCCCAGCCAACGCACCA#GGAGGACGTCCCGGCTGGGAT#.((((((((.((((.((.#))..).)))...)))))))).	967	988	0.923077	-21.2	1	1.23172e-09	0.353	1.23067	1.28878	-5.77128	14	21	8	3UTR	MIRT722050	0	0
hsa-miR-8052	NM_003897	IER3	CGGGACTGTAGAGGGCATGAGC#CATCGTCTTCTGCCAGATCCTGA#(((((((((((((((((((...#))).))))))))).)).))))).	304	327	0.846154	-22.3	1	0.000527642	0.397	-0.155677	-0.0871993	-3.93757	19	23	9	CDS		0	0
hsa-miR-8053	NM_003897	IER3	TGGCGATTTTGGAACTCAATGGCA#GCCTTTAGGGTGGCTGCGAGGTAGAGGGTTGGGGGTTGGTGGGCTGTCACGGAGCGACTGTCGAGATCGCCT#.(((((((((((..(((..(((((#.)))))..)))......))))))))))).	1122	1194	1	-22.7	1	0.000161301	0.515	0.872355	1.1056	-5.9393	19	29	11	3UTR		0	0
hsa-miR-8057	NM_003897	IER3	GTGGCTCTGTAGTAAGATGGA#TCCTCGAGCCCTTTAATCTGACTTCGGAGCCC#..(((((((.(((.((((...#.)))).))).))))))).	411	443	0.846154	-18.8	1	0.000155156	0.412	1.1378	1.23671	-7.05635	14	18	7	CDS		0	0
hsa-miR-8058	NM_003897	IER3	CTGGACTTTGATCTTGCCATAA#GGCTGGGATGAAGTCTGGT#(((((((((.((((((((....#))).)))))))))))))).	979	998	1	-18.6	1	0.00162545	0.368	1.56755	1.29004	-5.18008	17	19	14	3UTR		0	0
hsa-miR-8060	NM_003897	IER3	CCATGAAGCAGTGGGTAGGAGGAC#GTTCTCTACCCTCGAGTGGTCCGGCGCCAGCTGCCAGTCGAGGA#((.(((.((((((((((.((((((#)))))))))))..................)))))...))).)).	221	265	0.846154	-22.5	0	0.00144061	0.382	0.0617133	-0.195623	-7.0388	21	44	11	CDS		0	0
hsa-miR-8063	NM_003897	IER3	TCAAAATCAGGAGTCGGGGCTT#GTCCCGGCTGGGATGAAGTCTGGTGGTGGG#(((..(((((((((((((((..#))))))))).........))))))..))).	974	1004	0.923077	-21.7	0	0.00418423	0.397	1.3191	1.2673	-11.0886	18	30	9	3UTR		0	0
hsa-miR-8069	NM_003897	IER3	GGATGGTTGGGGGCGGTCGGCGT#CGCAGCTGCCACCCGACCATGACCA#(((((((((((((((((..(((.#))).)))))).)))))))))..)).	41	66	1	-32.3	1	0.162444	0.294	0.411168	0.592417	-3.93757	20	25	9	CDS		0	0
hsa-miR-8071	NM_003897	IER3	CGGTGGACTGGAGTGGGTGG#CCTAACGCCGCATCCCTGGCGCCCACCCCTGTGTCCGCCGT#((((((((.((.(((((((.#.))))))).))...)))))))).	371	412	1	-30.9	1	0.00206016	0.353	0.27231	1.01986	-8.34077	17	23	8	CDS		0	0
hsa-miR-8072	NM_003897	IER3	GGCGGCGGGGAGGTAGGCAG#TGCCGGCGCCCCTGCCTCCA#((.(((((((..((.((((.#)))).))..))))))).)).	342	362	0.846154	-28.6	0	0.000170286	0.294	1.83344	0.200979	-12.4021	15	20	7	CDS		0	0
hsa-miR-8073	NM_003897	IER3	ACCTGGCAGCAGGGAGCGTCGT#GAGATGTTCCCCCTGCTGTAAATGCAGGTC#((((((((((((((((((((.(#).)))))))))..)))))).....))))).	844	874	1	-26.6	1	2.94653e-05	0.529	0.212554	0.617975	-3.93757	21	30	9	3UTR		0	0
hsa-miR-8078	NM_003897	IER3	GGTCTAGGCCCGGTGAGAGACTC#GCTGGGGCTAGGCCC#(((((((.((((((.........#)))))).))))))).	702	717	0.846154	-24.6	1	5.86827e-09	0.412	-0.386339	0.732934	-7.21971	13	15	7	3UTR		0	0
hsa-miR-8079	NM_003897	IER3	CAGTGATCGTCTCTGCTGGC#GCAACTTGAACTCAGAACACTACAGCGGAGACGCCACC#..(((..(((((((((((..#.))))))))))).))).	600	638	1	-23.1	0	0.000419033	0.368	-0.0934247	0.27675	-8.40165	14	17	11	3UTR		0	0
hsa-miR-8080	NM_003897	IER3	GAAGGACACTGGTGTCAACGGCT#AGCCGCAGGGTTCTCTACCCTCGAGTGGTCCGGCGCCAGCTGCCA#...((.((((((((((.((.(((#.))).))..)))))))).)))).	212	257	0.846154	-21.3	0	1.16264e-05	0.368	0.224756	-0.0329875	-8.4155	17	23	8	CDS		0	0
hsa-miR-8081	NM_003897	IER3	CTTGAGTCGTGCCTTTCTGAATG#AGAAATGGGGAGGACTCGGGT#((((((((.(.(((((((.....#))))..))).).)))))))).	943	964	0.846154	-19.6	1	0.00181044	0.382	1.92548	1.27109	-7.81874	16	21	8	3UTR		0	0
hsa-miR-8085	NM_003897	IER3	TGGGAGAGAGGACTGTGAGGC#GCCTTACACTCCGCTCGGCTCAC#((((.(((.(((.((((((((#)))))))).))).)))..)))).	5	28	0.903846	-24.3	0	0.0784539	0.386	0	0	-10.4021	18	23	8	5UTR		0	0
hsa-miR-8087	NM_003897	IER3	GAAGACTTCTTGGATTACAGGGG#CCCCTGTGTCCGCCGTCCTCG#((.(((....((((.((((((((#))))))))))))..))).)).	396	417	0.846154	-21.5	0	0.00252895	0.324	0.690787	0.900025	-12.3868	17	21	12	CDS		0	0
hsa-miR-9898	NM_003897	IER3	TACTTACCTGTCCCCTACCCCA#GGGTGGGGGAGGACGTCCCGGCTGGGATGAAGTCTGGTGGTGGGTC#.((((((((.((((((((((..#)))))))))).)..........................))))))).	960	1006	0.846154	-26.5	1	0.00564865	0.412	1.20035	1.37847	-5.03583	18	46	10	3UTR		0	0
hsa-miR-9899	NM_003897	IER3	CGGGCGCCGCGCTCCCGCCCGC#CGGGTGGGGGAGGACGTCCCGG#((((((((...((((((((((.#)))))))))).)).)).)))).	959	981	1	-32.3	1	5.93834e-09	0.382	1.36205	1.33552	-9.06125	18	22	10	3UTR		0	0
hsa-miR-9901	NM_003897	IER3	CGGTCGCCGCGGTTCGCCGCC#GGCGGGACCGAGGCGCACAGAGACCGA#((((((((.(((.((.(((((#)))))))))).))).......))))).	648	675	0.846154	-27.9	1	0.000102507	0.294	0.529965	0.175008	-6.51614	18	27	10	3UTR		0	0
hsa-miR-1843	NM_003897	IER3	TATGGAGGTCTCTGTCTGGC#CCGGTCCTGAGATCTTCAC#..((((((((((.(.((((.#)))).)..)))))))))).	120	139	0.846154	-19.1	1	0.000175496	0.25	0.0421483	0.0954087	-6.98158	15	19	10	CDS		0	0
hsa-miR-10392-5p	NM_003897	IER3	GCGCTTCGACGGGCTGGGCTGTG#CACAGCCCAGCTGGGGCTAGGCCCGGTGGGAAGGAGAGCG#((.((((..(.((((((((((((#)))))))))))).)..................)))).)).	693	733	1	-31.3	0	1.90753e-05	0.485	-0.293698	0.605342	-11.6899	19	40	12	3UTR		0	0
hsa-miR-10392-3p	NM_003897	IER3	CCGGCCCCGCCTCGGCTCCGCACC#GGCGCACAGAGACCGAGGCGCATAGAGACCGAGGCACAGCCCAGCTGGGGCTAGGC#((((((((((((((((((.((.((#.)).))...))).)))))))...........)))))).)).	659	715	0.846154	-33.6	1	7.05365e-10	0.382	0.399345	0.486593	-3.93757	22	41	7	3UTR		0	0
hsa-miR-10394-3p	NM_003897	IER3	TGGGCGCGCCGGGACTGTGAGAC#TCTCGCGGGCACCGAAAGCGCAGCCGCAG#((((((((((((..((((((((.#))))))))...)))...)))).))).)).	191	220	1	-28.9	1	0.000334061	0.265	-0.00797924	0.0373928	-6.08354	20	29	8	CDS		0	0
hsa-miR-10396a-5p	NM_003897	IER3	GGCGGGGCTCGGAGCCGGG#CCCGGCGGGGCTCCGGTCCT#((((((((((...((((((#)))))).))))))))..)).	108	128	0.923077	-27.3	1	4.77503e-08	0.294	0.224756	0.103969	-11.3983	16	20	8	CDS		0	0
hsa-miR-10396a-3p	NM_003897	IER3	GGCCCCGGGCCCTCGACCGGG#GGTTGGGGGTTGGTGGGCTG#((((((.(((((((((((...#))))))))))).).))))).	1148	1168	1	-32.2	0	0.0149084	0.353	0.0362873	1.06518	-5.48126	17	20	11	3UTR		0	0
hsa-miR-10397-5p	NM_003897	IER3	TCCTTGACCTGATGCTGTAGGG#CTGCGGCAAAGTAGGAGAAGAAATGGGGAGGACTCGGGTGGGGGAG#(((((.((((((((((((((..#)))))))).........................)))))).))))).	925	971	0.846154	-25.6	0	0.000601351	0.397	1.16589	0.914848	-5.83853	19	46	8	3UTR		0	0
hsa-miR-10397-3p	NM_003897	IER3	CATAGATCTCGTCGCTTACTGGGA#TCCTCCTAGGTGATGGAGATGTGTA#.(((.(((((((((((((..((((#))))..))))))))).)))).))).	787	812	0.923077	-21.3	0	0.00106709	0.647	1.41836	0.667243	-7.91236	20	25	9	3UTR		0	0
hsa-miR-10398-5p	NM_003897	IER3	TGGCTCCCTTCTCTCCGTCTG#CAGCTGGGGCTAGGCCCGGTGGGAAGGAGAGCG#..(((((((((((.(((((((#.)))))..)).))))))).)))).	700	733	0.846154	-24.5	1	1.90753e-05	0.485	-0.756902	0.749356	-5.81384	18	24	7	3UTR		0	0
hsa-miR-10400-3p	NM_003897	IER3	CTGGGCTCCCGGACGAGGCGGG#TCCGCCGTCCTCGAGCCCT#..((((((..((((..((((((#))))))))))..)))))).	404	423	0.846154	-28.6	1	0.00595538	0.338	2.63417	0.733585	-8.2244	16	19	10	CDS		0	0
hsa-miR-10401-5p	NM_003897	IER3	CGTGTGGGAAGGCGTGGGGT#GCCCCTGCCGGGCGCCCCAGCGCCTCTCGCGGGC#(.((((((.(((((((((((#.)))))).))))))))))).).	167	201	0.846154	-29.1	1	7.70866e-07	0.235	0.522762	0.192419	-6.15764	18	22	11	CDS		0	0
hsa-miR-10401-3p	NM_003897	IER3	ACCTCGCCGTCCCGCCCGCCG#GGACTCGGGTGGGGGAGGACGTCCCGGCTGGGA#.(((.((((((((.((((((.#.)))))).).)))).....))).))).	954	987	0.846154	-28.9	0	1.36683e-09	0.368	0.934699	1.40627	-8.7692	17	27	6	3UTR		0	0
hsa-miR-10396b-3p	NM_003897	IER3	GGCCCCGGGCCCTCGACCGGAC#GGTTGGGGGTTGGTGGGCTG#((((((.(((((((((((....#))))))))))).).))))).	1148	1168	0.923077	-32.2	0	0.0149084	0.353	0.0362873	1.06518	-5.48126	17	20	11	3UTR		0	0
hsa-miR-10526-3p	NM_003897	IER3	AAAAGGGGGCTGAGGTGGAG#TCCTGCAGGCCCCGACCCCGGCCCCCTC#...(((((((((.(((((..#.)).))).))))))))).	66	94	0.923077	-26.6	0	0.000141217	0.221	0.0641286	0.793504	-7.80367	14	18	9	CDS		0	0
hsa-miR-11181-5p	NM_003897	IER3	GTCTGACCAACCTCCTCCCGC#GCCTTTAGGGTGGCTGCGAGGTAGAGGGTTGGGGGTTGGTGGGCT#((((.((((((((((.(((.(#.).)))..)))))))))))))).	1122	1167	0.923077	-26.8	0	0.0142444	0.353	0.381739	1.08918	-8.28966	18	23	14	3UTR		0	0
hsa-miR-11181-3p	NM_003897	IER3	AGGAGGAGGAGGTCAGGC#GCTCTGGACCTCAGCACTTTCCTCCA#.(((((((((((((((((#)).))).)))))......))))))).	452	478	0.846154	-22.3	1	0.0937516	0.382	2.27301	1.15587	-3.79332	17	26	7	CDS		0	0
hsa-miR-11399	NM_003897	IER3	TTCAGGTCTGGGGCTGAAACCT#GGCTCCGGTCCTGAGA#((((((.((((((((.......#)))))))).)))))).	116	132	0.846154	-23.4	0	2.79863e-07	0.279	0.177202	0.097311	-5.71431	14	16	8	CDS		0	0
hsa-miR-11400	NM_003897	IER3	TCGGCTGTGTATCTCTGTGTC#GCACAGAGACCGAGGCGCATAGAGACCGAGGCACAGCCC#..((((((((.(((((((((.#.))))))))).....)))))))).	662	701	0.923077	-25	1	0.000367802	0.324	0.253726	0.259201	-7.78178	17	24	9	3UTR		0	0
hsa-miR-11401	NM_003897	IER3	TCACGTCTGCGGCTGTCACG#CGCGGGCACCGAAAGCGCAGCCGCAGGGTT#..((.(((((((((((....#.))))))))))))).	194	224	0.846154	-21.5	0	7.77823e-05	0.294	0.411514	0.187664	-9.07604	13	15	13	CDS		0	0
hsa-miR-3059-5p	NM_003897	IER3	TTTCCTCTCTGCCCCATAGGGTGT#ACACCTGGAACTGCGGCAAAGTAGGAGAA#((((((((.((((.((..((((((#)))))).....)).)))).)).)))))).	915	944	0.846154	-22.2	1	0.0242231	0.412	0.994855	0.978012	-5.8508	20	29	6	3UTR		0	0
hsa-miR-3085-5p	NM_003897	IER3	AGGTGCCATTCTGAGGGCCAGGAGT#TTCTTGAAGTCGCCTTTAGGGTGGCTGCG#..((((((((((((((((((((((.#)))))).....)))))))))))))).)).	1111	1140	1	-27.5	1	4.06116e-05	0.426	0.916652	0.775886	-4.957	22	29	14	3UTR		0	0
hsa-miR-6529-3p	NM_003897	IER3	CCTGTGCCTTTTACTTCTTTAA#GAGGTAGAGGGTTGGGGG#(((..((((((((((((.....#))))))))))))..))).	1139	1157	0.846154	-20	0	0.0134362	0.368	0.691666	1.10434	-11.0886	15	18	12	3UTR		0	0
hsa-miR-9851-5p	NM_003897	IER3	CGCTGGCAGTGTTGGTGACACT#CGCCAGCTGCCAGTCGA#((((((((((..(((((.....#))))))))))))).)).	245	262	0.846154	-23.2	1	0.000199209	0.382	-0.487692	-0.177552	-10.1092	15	17	13	CDS		0	0
hsa-miR-9851-3p	NM_003897	IER3	TGGCACCAGCACTGGCGGTGTC#GACGCCACCCGGTGCTTGAGGCGGG#(.((..(((((((((.((((((#))))))..)))))))).)..)).).	629	654	0.923077	-26.4	0	1.12927e-06	0.338	0.452484	0.456763	-11.3543	18	25	8	3UTR		0	0
hsa-miR-12114	NM_003897	IER3	CAGGTGGAGGTGTGAGGTC#GGCCTTACACTCCGCTC#..((((((.((((((((((#)))))))))))))))).	4	21	0.923077	-24.3	1	0.0130975	0.4	0	0	-6.01339	16	17	16	5UTR		0	0
hsa-miR-12115	NM_003897	IER3	TAGTGGAGCTGGGAGGCAGCTCGG#CCGGGCGCCCCAGCGCCTCTC#.((.((.(((((..(((.((((((#)))))))))))))).)).)).	174	195	0.846154	-27.6	0	6.14247e-06	0.206	0.516421	0.169593	-10.515	18	21	14	CDS		0	0
hsa-miR-12116	NM_003897	IER3	TTAGGCTTCCCCCTCCTCCTGC#GTAGGAGAAGAAATGGGGAGGACTCGGGTGGGGGAGGA#.....(((((((((((((((..#.))))))).......)))))))).	935	973	0.846154	-26.3	0	0.000116599	0.382	1.22148	1.06897	-13.6656	15	24	8	3UTR		0	0
hsa-miR-12118	NM_003897	IER3	CAAGGAGGAGCGGGGATTAG#CTAACTGTGACTCCCCGCACTCCC#...((((..(((((((....#.))))))).)))).	496	520	0.923077	-22.3	0	0.0314031	0.485	1.03997	0.763069	-9.88456	11	14	7	CDS		0	0
hsa-miR-12119	NM_003897	IER3	TTCTGAGGGGACGGTAGATTTGGGG#CCCTAACGCCGCATCCCTGGCGCCCACCCCTGTGTCCGCCGTCCTCGAGCCCTTTAATCTGACTTCGGAGCCCTCGGAC#.((((((((((((((.(((..((((#.))))...))).)))))))...........................))))))).	370	449	1	-30.2	1	9.535e-06	0.426	1.55349	0.964698	-4.02637	21	54	7	CDS		0	0
hsa-miR-12122	NM_003897	IER3	TGTCACAGATGGCCGGAAGAGACTC#CTCTGGACCTCAGCACTTTCCTCCAGCAACACCCGGCCGCCTTCTAACTGTGACT#.(((((((.(((((((.........#.)))))))........))))))).	453	508	0.846154	-22.7	1	0.0212574	0.456	2.88779	1.33562	-4.84971	14	24	7	CDS		0	0
hsa-miR-12124	NM_003897	IER3	GAGGAAATGCAGATGCTGGA#TCCAGCATCTCAACTCCGTCT#(((((..((.((((((((((#))))))))))))..))).)).	1031	1052	1	-22.1	0	0.0304687	0.456	0.836523	1.02728	-8.62473	17	21	12	3UTR		0	0
hsa-miR-12125	NM_003897	IER3	TCTCTCACCTGGCATAAGCAAT#GCTAGGCCCGGTGGGAA#..(((((((.(((...(((...#)))..))).))))))).	708	725	0.923077	-20.6	1	0.000263343	0.441	-0.776152	0.697562	-8.02485	13	17	7	3UTR		0	0
hsa-miR-12126	NM_003897	IER3	GACTTGGGGACCAGACCTTTTCTT#GGGATGAAGTCTGGTGGTGGGTCG#((((((...(((((((.((.((((#)))).)).)))))))..)))))).	983	1007	0.846154	-19.2	0	0.00655893	0.412	1.41836	1.21298	-8.85129	19	24	7	3UTR		0	0
hsa-miR-12128	NM_003897	IER3	TTCAGGGATGGCGCATGAAGAGGAGA#CCCCTGTGTCCGCCGTCCTCGAGC#(((.(((((((((.((..((.((...#)).))..)).))))))))).))).	396	420	1	-22	0	0.00505516	0.338	2.76098	0.715515	-7.82644	18	24	9	CDS		0	0
hsa-miR-12131	NM_003897	IER3	TTTGGAGAGGTGTACTCCCA#GGAGGTGACTGCATCCTCCAGC#.((((((.((((((.((((.#.)).)).)))))))))))).	1015	1037	0.948718	-19.4	1	0.000337403	0.471	2.12339	0.821365	-6.84241	16	20	12	3UTR		0	0

## Sheet: RNA22-lncRNA
XXbac-B461K10.4
IGF2-AS
TPTEP1
RP11-268J15.5
PINK1-AS
DKFZP434K028
LINC00029
FAM182A
LINC01260
FLJ33534
TTTY7
TTTY7B
RP11-96C23.13
PART1
C1orf147
SNHG16
LINC00483
LINC00917
LINC00266-3
TPT1-AS1
LINC00208
SHANK2-AS3
MIR31HG
SERHL
MIR4435-1HG
RP11-97O12.7
SNHG11
C20orf166-AS1
LRRC75A-AS1
TMEM51-AS1
RP11-276H1.3
LINC00521
RP11-121M22.1
AC110781.3
RP5-856G1.2
CTD-2368P22.1
AP000679.2
MRVI1-AS1
LINC00982
LINC01561
DLGAP1-AS1
FLJ40194
RP11-218M22.1
RP11-56N19.5
CASC2
FAM87B
AC108142.1
RP4-682C21.5
ADORA2A-AS1
LINC00086
RP11-363G10.2
MTUS2-AS1
LINC00311
RP11-429E11.3
LINC00174
RP5-1027G4.3
PCBP1-AS1
PIK3CD-AS1
AC025335.1
LINC00652
CTC-451A6.4
ACTA2-AS1
LINC00304
CTD-3064H18.4
WDFY3-AS2
CSNK1G2-AS1
RP4-539M6.14
FER1L6-AS1
CELF2-AS1
PPIEL
SPACA6P
FAM87A
LINC01006
RP11-114H20.1
TSPEAR-AS2
WT1-AS
LINC01547
TTTY8
FLJ40288
COL18A1-AS1
CTA-833B7.2
RP5-821D11.7
RP13-1039J1.2
C11orf72
LINC00315
UMODL1-AS1
B3GALT5-AS1
AC000068.5
LINC00482
LINC00313
TTTY8B
LINC01405
AC013271.3
AC016757.3
LINC00643
MIR22HG
LINC00846
TCL6
LINC00265
PP7080
FAM230A
AC003003.5
C22orf34
AC010969.1
LINC00319
LINC00910
PAX8-AS1
AC069277.2
LINC01164
ANKRD62P1-PARP4P3
COLCA1
AC005154.6
LINC00176
RP3-337D23.3
PDXDC2P
SNHG17
AC079612.1
CTBP1-AS2
SCOC-AS1
LINC00087
RP11-88G17.6
RP11-573D15.8
MIRLET7BHG
KB-1592A4.15
RAMP2-AS1
AC005276.1
RP1-253P7.4
SNHG12
RP11-544M22.1
RP11-208N14.4
C20orf203
MUC2
CTA-221G9.12
RP11-25I9.3
CTD-2026K11.6
AC015969.3
RP11-163F15.1
LINC00449
RP5-1113E3.3
RP11-291L22.4
PDCD4-AS1
RP11-697H9.3
Z99756.1
RP13-259N13.2
LINC00970
RP11-335E6.2
RP11-84A19.2
LINC01285
RP11-351J23.1
C1orf132
RP11-296O14.3
LINC00222
ADAMTSL4-AS1
BVES-AS1
ATP1A1-AS1
RP11-261N11.8
RP11-188C12.3
ARRDC1-AS1
LINC01270
COL5A1-AS1
TRPC5OS
RP11-465L10.10
RP11-126H7.4
LINC00963
RP11-247A12.2
LINC00951
RP11-713P17.3
TNRC6C-AS1
FLJ45079
RP11-380J14.1
AC005042.4
AC079586.1
RP11-304F15.3
ZNRD1-AS1
MAMDC2-AS1
FAM201A
LINC01545
AC074391.1
ATP6V0E2-AS1
RP11-863P13.4
LINC01121
RP11-693J15.5
LINC00654
TTLL10-AS1
RP11-352D3.2
AC005863.1
LINC01460
LINC00661
RP11-401P9.6
AL592528.1
CALML3-AS1
RP11-497E19.1
AF064858.6
LINC01310
LINC00898
RP3-416J7.5
RP11-706O15.7
RP11-706O15.5
ADARB2-AS1
AC083864.4
LINC01531
DPP9-AS1
LINC00487
C1RL-AS1
SRRM2-AS1
C21orf62-AS1
RP11-689P11.2
AC074389.6
CTA-373H7.7
LINC01002
RP11-503N18.1
CTD-2008L17.2
TMEM191C
KB-1183D5.13
RP11-1084I9.1
DUXAP8
HCP5
H1FX-AS1
RP11-553A10.1
AC022007.5
THUMPD3-AS1
KB-1572G7.3
RP1-122K4.3
RP11-56P23.1
LINC01089
LINC00277
TTTY2
TTTY2B
RP1-29C18.10
C1orf220
RP1-29C18.9
FIRRE
ZNF337-AS1
LIPE-AS1
AC074286.1
RP11-15H20.6
RP11-474D1.3
RP5-944M2.3
ST7-OT4
APTR
VAC14-AS1
AC068831.10
MEG3
RP11-83B20.1
AC005562.1
RP11-544I20.2
POLR2J4
RP11-1036E20.9
LINC01347
LINC00612
AC004540.5
XXyac-YM21GA2.7
C14orf182
XX-FW80269A6.1
AC129492.6
LINC00269
LINC00680
LINC01020
RP11-266K4.9
MIR99AHG
MIR17HG
MCM3AP-AS1
AP001053.11
LINC00598
FAM230B
RP11-800A3.2
PDZK1P2
CROCCP2
LY86-AS1
AC007249.3
AC099552.4
PP14571
AC008060.7
FAM138C
RP4-761J14.8
CTD-2006C1.2
RP11-394A14.2
FLJ35934
AC093802.1
LL22NC03-63E9.3
CTD-2527I21.4
AC092675.3
LINC01118
AC005481.5
AC112721.2
AP000233.4
RP11-408H1.3
RP11-211G3.2
MEG9
LINC00397
LINC00473
GS1-124K5.3
NUTM2A-AS1
AC079613.1
RP1-283K11.3
LINC00630
AC003090.1
DHRSX-IT1
TINCR
RP11-61K9.2
RP1-292B18.4
LINC00370
LINC01044
LINC01120
AC002463.3
SAMSN1-AS1
LINC00571
LINC01422
RP5-1024N4.2
CTA-929C8.7
RP11-145E17.2
RP11-644K8.1
RP4-717I23.3
RP11-54O7.3
IL10RB-AS1
AC092570.2
AC004870.4
FAM95B1
AC006372.5
AC019048.1
RP11-33A14.1
AC009948.5
AC093326.1
AC104809.2
LL22NC03-102D1.18
LINC01441
FLJ37035
RP11-445P17.8
CCNT2-AS1
EGFR-AS1
SNHG14
LINC01057
LL22NC03-86G7.1
INHBA-AS1
AMMECR1-IT1
RP3-369A17.4
DNAJC27-AS1
RP3-522D1.1
HAGLR
RP11-259P1.1
AC008278.3
PHEX-AS1
AC104699.1
RP11-262I2.2
AP000345.2
SLC25A5-AS1
LINC01142
AC012317.1
AC007879.1
AC011239.1
RP11-235G24.1
RP3-395M20.2
LINC01272
RP11-503C24.6
PRKAR2A-AS1
LINC00539
TTC21B-AS1
TMLHE-AS1
RP11-134G8.7
LPP-AS1
RP1-148H17.1
AC096669.3
ZMIZ1-AS1
TGFA-IT1
RP11-276H7.3
AC018737.3
SH3BP5-AS1
RP1-50J22.4
AC009227.2
GS1-174L6.4
LAMTOR5-AS1
AC025165.8
CITF22-49D8.1
RP11-576D8.4
RP11-222A5.1
AC009892.10
AC016735.1
AC015987.1
RP3-333H23.8
RP11-538D16.2
TMEM72-AS1
RP11-123K19.1
LINC01398
RP5-1142A6.2
LINC00863
AL050303.7
RP11-441O15.3
LINC00184
LINC01266
RP11-403H13.1
RP11-524H19.2
FAM41AY1
AC010082.2
RP11-330M19.1
RP11-228B15.4
AC096574.4
LINC00337
AL450226.2
RP11-405O10.2
RP11-429E11.2
RP5-1160K1.3
LINC00972
CTD-2228K2.7
AC073957.15
LINC00457
AATK-AS1
LINC00092
MIR137HG
AC009478.1
RP11-1086F11.1
RP11-539I5.1
RP11-415J8.3
RP11-325F22.5
RP11-513I15.6
TMEM246-AS1
RP11-69A21.2
RP11-3B7.1
RP11-764K9.1
AC104134.2
BOLA3-AS1
RFPL1S
NUTM2B-AS1
RP11-390F4.3
LINC01107
FAM197Y5
RP11-396C23.2
AC005237.4
RP3-370M22.8
XX-C2158C6.3
LINC01492
AC096669.1
XXbac-BPG308K3.6
AC007679.3
AP001046.6
AC005487.2
AC064875.2
LINC00505
CADM3-AS1
AL163953.2
FAM225B
AC005522.7
RP11-269F19.2
FAM66E
RP3-365O12.2
FGD5-AS1
NRG3-AS1
LINC00489
MIAT
TRAM2-AS1
AC004540.4
RP11-44M6.1
RUSC1-AS1
AC016582.2
LINC01529
AC004603.4
DKFZP434L187
RP3-395M20.7
PCA3
AC093326.2
SATB2-AS1
AC009950.2
LINC01534
RP11-464C19.3
RP11-57H12.3
RP4-798A10.2
LINC00869
SLC39A12-AS1
RP11-672F9.1
AP001476.3
AC098823.3
BAIAP2-AS1
LINC01375
RP11-375H17.1
LINC00685
RP11-278A23.1
SGMS1-AS1
RP4-760C5.5
LEMD1-AS1
RP11-276H19.1
RP1-18D14.7
AC009961.3
RP11-71J2.1
CFLAR-AS1
NUP50-AS1
RP11-274B18.4
RP11-145A3.2
FAM41AY2
MIR29B1
MRPL23-AS1
SLC16A1-AS1
RP11-416N2.3
AP000290.7
RP11-506B6.6
RP3-512E2.2
ADIPOQ-AS1
LINC01035
AC021021.2
LINC00323
FAM138B
RP11-348F1.2
LINC00606
LINC00343
SHANK2-AS1
LINC00974
AC096732.2
TEX41
LINC01535
ENTPD1-AS1
LENG8-AS1
MIR217HG
RP11-719J20.1
FAM66C
PTPRD-AS2
LINC00424
RP11-347L18.1
CTA-929C8.6
SMCR5
PSMD5-AS1
DAB1-AS1
AC010145.4
RP11-203B9.4
AC011893.3
AC005082.12
RP11-278H7.1
RP5-945F2.3
RP11-148B18.3
RP4-635E18.7
RP1-212P9.2
AC010894.3
RP5-1119O21.2
AC002472.11
RP11-575L7.2
LINC01359
RP11-432J24.5
BSN-AS2
LINC01276
RP11-80B9.1
RP5-1068B5.5
LINC00454
RP11-117D22.1
AC010890.1
RP5-983L19.2
RP4-533D7.4
AP000235.2
AC012593.1
LINC00658
AP000477.3
LINC01247
SLC8A1-AS1
LINC00511
ITGB2-AS1
C14orf132
RP11-395B7.4
AC079779.7
AC084149.2
AC096574.5
LMCD1-AS1
RP11-267C16.1
RP3-471C18.1
AP002856.6
IL21-AS1
WDR11-AS1
RP11-439A17.4
MIR663AHG
C6orf47-AS1
HCG15
RP11-203J24.8
RP11-136C24.2
AC105760.2
SMIM2-AS1
AC009502.4
LINC00866
RP11-518I13.1
AC018685.2
TP73-AS1
HPN-AS1
KIF9-AS1
RP11-300M24.1
LINC00310
RP11-397C12.1
RP11-145A3.1
FLJ38122
RP5-973N23.4
SLC2A1-AS1
SPAG5-AS1
RP1-28O10.1
RP1-167A14.2
RP4-753D4.2
RP11-492E3.2
LINC01132
LINC00355
RP11-73O6.3
RP1-266L20.4
RP11-301G19.1
RP4-565E6.1
AP000282.2
RP11-239H6.2
RP1-213J1P__B.1
RP11-79N23.1
FAM66A
RP11-77P6.2
AC062032.1
SNAP25-AS1
FLJ31104
RP11-69C17.3
RP11-143M1.3
MACROD2-IT1
RP11-372M18.1
RP11-399H11.3
RP5-1074L1.1
RP11-383C5.3
RP4-663N10.1
Z83001.1
LINC01515
RP11-255A11.2
MFI2-AS1
AC003991.3
AC099684.1
RP3-467K16.4
AC105339.1
RP11-180I4.2
AC004941.3
RP11-410N8.1
AC007952.5
AC097713.3
RP11-342M1.3
RNF144A-AS1
C1orf143
LINC00693
AP001476.4
AC093495.4
AC012442.6
LINC01320
RP3-508I15.9
RP11-132M7.3
RP11-186N15.3
GUSBP11
RP11-235C23.5
RP11-206L10.2
MIR646HG
RP11-85L21.4
AC068039.4
RP11-343J18.1
AP001468.58
RP11-15B24.5
AP006222.2
RP11-106M7.1
LINC01125
AC011897.2
RP11-98I9.4
AC068057.1
CCDC183-AS1
LINC01005
RP11-170M17.1
RP11-279N8.1
AC144450.1
RP3-399L15.3
RP11-1B20.1
GS1-278J22.2
AC005152.3
AC005682.5
RP11-791O21.5
AC004692.4
RP5-968D22.1
TNKS2-AS1
SPATA13
RP5-884M6.1
RP11-242F24.1
LINC00954
LINC00266-4P
HCG22
LINC01128
AC113607.2
LAMA5-AS1
BACH1-IT2
MIR4500HG
RP11-344P13.4
RP4-784A16.2
RP11-57H12.5
RP11-91I20.3
RP11-404F10.2
AC010745.2
TTTY21
RP11-544M22.8
LINC01344
RP11-268G12.1
AC004485.3
SATB1-AS1
LINC01205
AC133528.2
HNF4A-AS1
NBPF18P
RP1-232N11.2
RP11-266K22.2
ASTN2-AS1
RP11-20J15.3
RP11-84D1.1
AC008154.5
GS1-124K5.11
RP11-390B4.3
AC103564.7
LINC00710
AC098973.1
RP11-542K23.7
REV3L-IT1
SZT2-AS1
LINC00452
RP11-442N24__B.1
RP11-3L21.2
KCNQ1-AS1
RP11-329B9.1
AC005162.4
AC012494.1
AC105053.3
RP11-52J3.2
RP5-1066H13.4
RP1-102G20.5
RP11-90J7.2
SACS-AS1
LINC01204
ACVR2B-AS1
RP5-981O7.2
LINC01501
MBNL1-AS1
AC007879.7
RP11-107I14.4
RP11-462L8.1
LINC01150
RP11-184A2.3
ISPD-AS1
SOS1-IT1
RP1-140J1.1
XX-CR54.1
MIR194-2
LINC01054
AC019349.5
LINC01159
C4B-AS1
RP11-385E5.5
XIST
AC018462.2
EMX2OS
RP11-398K22.12
RP11-524G24.2
CTC-546K23.1
OGFR-AS1
KIF25-AS1
FLJ31356
ZRANB2-AS2
RP5-998H6.2
RP11-135A1.3
RP11-366F6.2
TOB1-AS1
RP11-15I11.2
MIR181A1HG
RP5-1042K10.10
ALMS1-IT1
SNAP47-AS1
RP5-857K21.4
LINC00364
RP11-172E9.2
PRRT3-AS1
TMEM254-AS1
RP11-34C15.2
RP11-407B7.1
TPRG1-AS2
RP11-385N23.1
FLJ33581
RP3-477O4.14
LINC00443
RP11-232D9.3
SMYD3-IT1
RP5-998N21.7
EIF2B5-AS1
RP11-290M5.2
RP13-507P19.2
RP11-213G2.2
FEZF1-AS1
RP4-705O1.1
AC004538.3
RP4-614C15.3
RP4-655J12.5
AC012507.4
RP4-737E23.2
RP5-1139I1.1
RP11-692P14.1
RP11-359G22.2
AC090505.4
U73166.2
PROX1-AS1
LA16c-2F2.8
AP000695.6
PSMG3-AS1
AC108463.1
RP11-472G21.2
LIMD1-AS1
AC091133.1
RP11-379C10.4
RP11-305L7.1
AOAH-IT1
RP11-74C13.3
CTB-89H12.4
AC092162.1
RP5-828H9.1
ZNF32-AS2
AC093609.1
FTX
RP5-1198O20.4
RP4-781K5.6
KLHL7-AS1
LINC01001
RP4-738P15.1
AC074011.2
RP11-478K15.6
AC092171.4
RP11-413E1.4
RP1-149A16.3
AC021188.4
RP11-251P6.1
AC079807.4
AF015720.3
AC005532.5
LINC00486
RP11-486B10.3
LINC00692
RP3-525N10.2
RP4-753M9.1
LINC00309
RP11-176F3.7
RP11-34A14.3
AC002386.1
AC084193.1
LINC00160
RP4-734C18.1
RP5-860P4.2
RP11-122M14.1
AC103563.9
RP11-263K19.4
AC012513.6
RP5-1071N3.1
AC078842.4
RP4-569M23.2
RP11-40C11.2
HAR1B
MORF4L2-AS1
KLF3-AS1
LINC01098
AC007099.1
LINC00852
AC007003.1
RP11-462B18.2
AC011752.1
GS1-600G8.3
AC023672.2
LINC01423
RP5-965F6.2
RP4-799P18.4
LINC00704
AC107622.1
TBL1XR1-AS1
AC007246.3
RP1-225E12.2
RP11-442J17.3
RP11-576I22.2
LINC00689
LINC01516
RP5-899B16.1
RP11-88H9.2
LINC01305
LINC00032
RP11-574F11.3
RP11-542C10.1
RP11-374M1.2
FAM225A
FBXO36-IT1
AC010132.10
RP11-495P10.1
RP11-245P10.4
RP5-1158E12.3
RP11-91K9.1
AC034228.2
AC005224.2
LINC01363
DLEU2
RP11-575L7.4
RP3-355L5.4
RP11-553A21.3
LINC01307
RP4-669H2.1
AC004895.4
RP5-857K21.1
LINC00899
RP11-382E9.1
RP11-568A7.3
LINC-PINT
LL0XNC01-116E7.2
RP11-63G10.2
DLX6-AS1
LINC01354
RP1-8B1.4
AC009542.2
RP3-527G5.1
AC009158.1
DARS-AS1
AC012594.1
RP11-281A20.1
LINC00387
RP4-591L5.2
LINC00202-2
AC009410.1
AC007392.3
AC005772.2
RP11-307E17.8
AL035610.1
LARGE-IT1
LINC00384
AC092669.3
RP11-134D3.1
RP11-62I21.1
LINC00202-1
LINC01047
LINC00865
RP11-203H2.1
XXyac-YX155B6.5
RP11-240L7.4
GNG12-AS1
SLC6A1-AS1
RP4-715N11.2
RP11-154D6.1
RP11-557H15.4
RP1-124C6.1
AC008440.10
RP11-655G22.1
VIPR1-AS1
AC104777.1
AC016910.1
RP3-399L15.1
RP11-234K24.3
BPESC1
RP11-103C3.1
AC016768.1
RP11-13E1.5
AC098820.3
OSBPL10-AS1
ST3GAL5-AS1
RP11-29H23.4
RP1-102K2.6
RP4-591N18.2
RP5-1031D4.2
RP1-90K10.4
AC084125.4
AC007386.4
CTD-2201G3.1
RP5-834N19.1
CTA-397C4.2
IDI2-AS1
LINC00665
AC002511.3
LINC00442
RP4-669P10.16
KIZ-AS1
RP11-13J8.1
AC083884.8
RP11-767C1.1
RP5-1185I7.1
FLJ22447
LINC01162
RP11-536K7.3
AC003986.6
AF131217.1
CTA-212D2.2
DPYD-AS1
RP11-267N12.1
RP11-406O23.2
RP11-401E14.2
CYP1B1-AS1
LINC00327
LINC01219
AC034220.3
RP11-475O6.1
FAM157B
SNHG7
RP11-439A17.9
RP11-196G18.3
CASK-AS1
AC011899.9
ERVH48-1
LINC00884
TTLL7-IT1
LINC01271
XXyac-YX65C7_A.3
RP11-375O18.2
CCDC144NL-AS1
LINC01007
UBE2E2-AS1
CTD-2020K17.3
RP11-88I18.2
RP11-536P6.3
RP3-468B3.2
RP11-421L21.3
RP11-216M21.7
LINC00642
KCNJ6-AS1
LINC00167
AC133785.1
LINC00472
AC007743.1
RP11-760D2.5
LINC01346
RP4-799P18.2
TLR8-AS1
Z83844.1
AC006019.4
AC104809.4
AP000688.29
LINC00841
RP11-458D21.1
LINC01046
LA16c-23H5.4
AC002127.4
RP1-212P9.3
STXBP5-AS1
AC017074.1
AC010091.1
SYNJ2-IT1
RP11-177F11.1
LINC00460
RP1-122K4.2
AC017104.2
AC016831.7
RP11-500B12.1
RP5-905G11.3
C4A-AS1
FAM138F
RP11-523O18.5
AC007365.1
GAS6-AS1
LINC00284
LINC00656
AC004947.2
AC098617.1
AP001442.2
LINC01136
LINC01237
ENOX1-AS1
CTC-242N15.1
AC005083.1
AC026904.1
AC016907.3
TTTY15
AC007131.2
RP1-122P22.2
LINC01503
AL133493.2
KRTAP5-AS1
AC009970.1
RP11-153N17.1
LINC00463
AC074117.10
AJ006995.3
RP11-64P14.7
LINC01114
C16orf82
LINC01191
RP5-942I16.1
RP11-315I20.1
LINC01505
AC007308.6
RP11-157E14.1
CTD-2090I13.1
BACH1-IT3
JAZF1-AS1
AC007405.4
RNF219-AS1
LINC01426
USP27X-AS1
RP11-561O23.5
RP11-181G12.4
RP11-706O15.3
AC067960.1
MAGI2-AS3
RP11-496N12.6
RP11-275I14.4
RP1-55C23.7
SP2-AS1
ERICH3-AS1
RP11-285G1.2
AP000253.1
RP5-998N21.4
SYNE1-AS1
RP4-704D23.1
AC010096.1
MAPKAPK5-AS1
RP13-297E16.5
RP11-503C24.4
AC104820.2
RP11-242F11.2
RP11-285A18.2
RP11-465N4.4
SDCBP2-AS1
RP1-293L6.1
AC073283.4
CTB-107G13.1
LINC01287
FAM170B-AS1
SLC25A25-AS1
CTD-2666L21.1
LINC01103
AC108448.3
RP11-466L17.1
AC003084.2
RP11-526A4.1
RP3-439F8.1
MIR155HG
RP1-288L1.5
SOX9-AS1
SNHG20
RP11-124O11.1
GTF3C2-AS1
LINC01524
RP11-480I12.7
RP11-61I13.3
AC007395.3
LINC00940
MLIP-AS1
RP5-1166F10.1
AC012074.2
ID2-AS1
LINC00094
RP11-90L20.2
AC068286.1
RP1-60O19.1
RP1-65J11.5
LINC01440
RP4-763G1.2
CTA-150C2.13
FLJ41941
LINC00957
AC005301.8
RP11-477D19.2
RP11-470L19.2
NEURL1-AS1
LINC01372
AC073046.25
AC009505.2
AC087294.2
RP11-383H13.1
RP11-334A14.8
AP000477.2
RP11-555H7.2
XXbac-B33L19.4
GNAS-AS1
BARX1-AS1
AF127936.7
AC020743.4
LINC00494
TNR-IT1
RP1-69M21.2
LINC00298
AC004593.3
LINC00894
DICER1-AS1
RP5-1097F14.3
RP3-522P13.3
RP1-10C16.1
RP5-866L20.1
RP11-634B7.4
LINC00607
AC079779.5
RP11-73M7.6
LINC00837
SRGAP3-AS4
AC012363.13
RMDN2-AS1
RP11-338C15.5
GSN-AS1
RP11-59O6.3
TSPEAR-AS1
TM4SF19-AS1
MACROD2-AS1
ASH1L-AS1
LINC01553
RP5-1185H19.2
TTC28-AS1
UBOX5-AS1
AC004448.5
RP3-470B24.5
AC011747.4
LINC00445
AC019117.2
RP3-467K16.7
AC104777.2
LINC01067
RP11-121P10.1
LINC01447
RP3-473B4.3
AC010729.2
RP4-754E20__A.5
TMEM147-AS1
RP5-1100I6.1
LINC00418
MIR7515HG
LINC00353
AC002429.5
RP11-264I13.2
MYO16-AS1
AC009404.2
DIAPH2-AS1
AP006216.5
LINC01361
AC013463.2
AC007563.1
RP11-340I6.7
MRGPRG-AS1
LINC01241
TRHDE-AS1
RP4-591L5.1
RP11-59D5__B.2
RP11-440G9.1
RP5-865N13.1
LINC00479
VLDLR-AS1
RP11-476H24.1
AC004535.2
LINC01134
AC012361.1
ATG10-IT1
AC018890.6
AC130689.5
CTA-796E4.3
KCNMA1-AS1
LINC00896
AC079305.11
RP5-1050E16.1
ATP13A5-AS1
LINC01231
RP11-134F2.2
AC007278.2
AL035610.2
AP001619.3
RNF217-AS1
STARD13-AS
AP000343.2
PITPNA-AS1
RP11-252P19.1
CTA-221G9.7
PRKG1-AS1
AC068282.3
AC073316.1
AC005592.1
RP11-63B19.1
LINC01282
AC019118.3
LINC00299
TCEB3-AS1
BCYRN1
CBR3-AS1
AC007750.5
LINC01474
LINC01554
RP5-1063M23.2
RP11-1008C21.2
RP11-390F4.6
AP003774.1
LINC01141
RP11-433J20.1
EDRF1-AS1
WASF3-AS1
AC012314.8
NDUFA6-AS1
PRMT5-AS1
RP4-669L17.10
HAND2-AS1
AC073254.1
HUNK-AS1
ZNF503-AS2
RP11-337C18.8
AC090505.6
ZNF295-AS1
RP11-193H5.1
CATIP-AS2
RP11-540K16.1
TTN-AS1
RP1-288L1.4
LINC01502
RP3-448I9.2
RP11-334N17.1
BRWD1-IT1
RP11-165J3.5
RP11-139I14.2
LINC01304
LINC01522
FOXD2-AS1
CECR7
RP11-554F20.1
RP11-324C10.1
RP4-803J11.2
PKN2-AS1
RP11-325F22.2
AC012451.1
TTTY21B
AC079776.3
LINC01514
RP11-20J15.2
RP11-112L6.3
RP13-143G15.4
FAM138A
AC007386.2
RP4-604G5.1
AP003025.2
AC073834.3
RP5-968D22.3
LINC00316
AC080094.1
TEX36-AS1
RP5-1120P11.1
RP5-1018K9.1
DCTN1-AS1
RP11-624M8.1
AC007740.1
FLJ42351
GFOD1-AS1
LINC00211
RP11-400K9.4
AC002454.1
PHKA2-AS1
RP5-940F7.2
NFIA-AS1
LINC00322
LINC01473
MIR4674HG
RP3-393E18.2
RP11-288I21.1
AC093642.3
LINC00649
RP11-14O19.2
FLG-AS1
RP11-503C24.2
AP001046.5
CNTN4-AS1
RP11-443B7.1
RP11-34P13.7
AF011889.2
AC009133.12
SPATA3-AS1
RP11-12A2.3
RP11-495P10.5
LINC01410
LINC00426
RP11-806J6.1
MLK7-AS1
RP11-253A20.1
RP3-395M20.8
LINC01053
CD81-AS1
RP4-719C8.1
PAXBP1-AS1
RP11-31F15.2
AC009312.1
LINC00707
RP11-23D24.2
RP11-379K17.4
LLPH-AS1
LL0XNC01-237H1.2
AP001469.9
RP11-260O18.1
ERICH2
PLCH1-AS1
LINC01210
RUVBL1-AS1
PDZRN3-AS1
IGSF11-AS1
AC015691.13
LINC01471
RP11-71N10.1
RP11-34P13.8
RP11-379F4.4
RP11-499P20.2
AC017002.1
AC012358.8
LINC01212
RP4-584D14.5
CDKN2B-AS1
RP5-1101C3.1
RP11-680B3.2
RP11-59J16.2
LINC01168
C21orf91-OT1
AC093627.10
C1QTNF9-AS1
RP11-518L10.5
RP11-244H3.1
RP5-1002M8.4
PRICKLE2-AS1
ADAMTS9-AS1
LINC00877
RP11-379B18.5
WWTR1-AS1
SUCLG2-AS1
RP4-630C24.3
HNF1A-AS1
RP11-545G3.1
RP4-555L14.4
LINC00635
PTPRG-AS1
RP11-6F2.5
PAQR9-AS1
ADAMTS9-AS2
RP11-420J11.2
RP11-38P22.2
AC002467.7
LINC01324
LINC00893
AC092620.2
RP11-34P13.13
RP11-755B10.3
CTC-340A15.2
RP11-457K10.1
RP11-690C23.2
DNAJB8-AS1
LINC00969
FOXP1-IT1
SNHG3
PVRL3-AS1
AC108488.4
RP11-464F9.1
CTD-2377D24.4
LINC01206
LINC00960
AP001432.14
RP11-469J4.3
RP11-433A10.2
RP11-18H7.1
AC004893.11
ZBTB20-AS4
GLYCTK-AS1
SOX2-OT
RP11-309L24.2
AC005062.2
ARHGEF26-AS1
LINC00870
RP11-46A10.5
CTA-360L10.1
RP11-445N18.7
GATA3-AS1
RP11-245J9.4
MNX1-AS1
RP11-264K23.1
RP4-669B10.3
LINC00880
LINC00883
HOTTIP
CTB-111H14.1
RP11-372E1.4
RP1-63G5.5
RP11-167H9.4
IL12A-AS1
LINC01011
LINC01322
RP11-99J16__A.2
RP4-545C24.1
RP11-88I21.2
GS1-259H13.2
LINC01330
RP11-495P10.7
RP11-521D12.2
LINC00698
RP11-373I8.1
OR2A1-AS1
SLC9A9-AS2
CTD-2013N24.2
RP11-788A4.1
LINC01391
RP11-315I20.3
MIATNB
CTD-2377D24.6
AC108676.1
RP11-65D17.1
GABPB1-AS1
RP11-1379J22.2
RP11-613D13.8
LIFR-AS1
CTD-3064M3.4
RP11-181C3.1
RP11-875O11.1
LINC00847
ARAP1-AS2
RNF139-AS1
RP11-867G23.3
RP11-10K16.1
USP2-AS1
SAP30L-AS1
CTC-241N9.1
KB-1471A8.1
RP11-387D10.3
RP11-847H18.2
NEAT1
RP11-219B17.1
RP11-712B9.2
AP001258.4
RP11-277P12.20
RP11-620J15.2
AF146191.4
RP11-367J11.2
RP11-410D17.2
RP11-175K6.1
RP11-179A16.1
SNHG6
LINC01184
LINC01513
ALDH1L1-AS2
RP11-696N14.1
LINC00900
RP11-875O11.2
RRS1-AS1
KCTD21-AS1
RP11-632K5.3
RP11-260E18.1
LINC01550
RP11-17A1.3
KB-431C1.4
SBF2-AS1
EXTL3-AS1
RP11-382J12.1
RP11-461O7.1
RP11-386I8.6
RP11-57A19.2
RP11-736K20.6
RP11-363G15.2
RP11-10L12.4
CACNA1C-AS1
RP11-1094H24.4
MGC16275
CTD-2382E5.1
RP11-61A14.4
RP11-730K11.1
RP11-68L18.1
RP11-379P15.1
RP11-544A12.8
STARD4-AS1
RP11-519M16.1
DNM1P35
SOCS2-AS1
RP11-700H6.1
RP11-252E2.1
BAALC-AS1
SNHG10
RP11-588G21.2
RP11-727A23.5
CSTF3-AS1
LINC01252
RP11-431M7.3
RP11-373N22.3
LINC01498
RP11-296I10.3
ZBED5-AS1
RP11-273G15.2
RP11-486O12.2
DNAJC3-AS1
MIR4458HG
OIP5-AS1
CKMT2-AS1
SPTY2D1-AS1
CPEB2-AS1
LRP4-AS1
RP11-1277A3.1
CTD-2574D22.2
RP11-32B5.7
PCED1B-AS1
CTD-2366F13.1
CCAT1
CTD-2530H12.1
RP11-421F16.3
RP3-510L9.1
LINC00926
AC005329.7
AC002116.8
CTC-338M12.9
RP11-752D24.2
LINC01019
LINC01194
RP11-357F12.1
RP11-650J17.1
RP11-148L24.1
RP11-455B3.1
RP11-739P1.2
CTB-174D11.1
RP11-159F24.5
RP11-556I14.2
FLJ12825
TRIM52-AS1
LINC00616
MEF2C-AS1
CTD-2161F6.2
TUB-AS1
RP11-557J10.4
LINC00498
AC006296.2
RP11-597D13.9
RP11-231G15.1
LINC01197
RP11-284A20.3
CTC-276P9.3
SRP14-AS1
RP11-265O12.1
RP11-247C2.2
GDNF-AS1
RP11-844P9.2
FLJ42969
RP11-158I23.1
RP11-567N4.2
OXCT1-AS1
ALG1L9P
CTD-2044J15.1
RP11-557J10.5
RP11-495K9.3
RP11-451H23.3
RP11-377G16.2
NPHP3-AS1
CTC-236F12.4
EGFLAM-AS4
RP11-87E22.2
CTC-276P9.2
RP11-666A20.4
CTD-2203A3.1
RP11-319G6.3
RP11-664D7.4
LINC01095
RP11-18D7.3
RP11-673E1.4
RP11-412P11.1
CTB-1H10.1
FLJ46284
RP11-375B1.3
CTD-2015A6.2
RP11-344G13.1
FAM138E
CTD-2135J3.3
RP11-730N24.1
RP11-319G6.1
RP11-395F4.1
CTD-2251F13.1
RP11-1334A24.6
RP5-951N9.1
RP11-354O24.1
FAM138D
RP11-72L22.1
RP11-376O6.2
CTD-2631K10.1
RP11-669N7.2
RP11-772C9.1
RP11-769N22.1
AC010226.4
RP11-468H14.2
LINC00939
RP11-364P22.2
LINC01088
CTD-2194D22.4
RP11-436F23.1
RP11-317M11.1
RP11-575F12.1
RP11-141O11.2
CASC11
LINC01060
RP1-27K12.4
LINC01091
CTD-2587M2.1
CTB-49A3.5
RP11-97O12.2
RP11-1079K10.5
LINC01179
LINC01234
AC226118.1
RP11-440L14.1
RP11-422J15.1
CTD-2544H17.1
LINC00942
RP11-552M14.1
RP11-310P5.1
MIR143HG
NOP14-AS1
RP11-423H2.3
RP11-360F5.3
RP11-598F7.4
RP11-415C15.2
RP11-89B16.1
RP11-44F21.3
CTC-430J12.2
RP11-259O2.3
OSMR-AS1
EAF1-AS1
LINC00964
RP11-121L11.3
RP11-4O3.2
AC145676.2
CTD-2503O16.4
PVT1
RP11-525J21.1
RP11-495K9.6
RP11-6E9.4
RP11-669M16.1
BFSP2-AS1
RP11-814P5.1
CTC-359M8.1
SLC7A11-AS1
RP11-148B6.2
LINC01018
RP11-541P9.3
CTB-131B5.2
RP11-677M14.3
RP11-1252I4.2
CACNA1G-AS1
RP11-417F21.1
CTD-2013M15.1
RP11-130F10.1
RP11-399F2.2
CTC-498M16.2
RP11-381K20.2
RP11-143A12.3
FZD10-AS1
RP11-9G1.3
CTB-49A3.4
RP11-267A15.3
RP11-460I19.2
CTB-114C7.4
RP11-752D24.3
RP11-356J5.12
CTD-2269F5.1
MGC32805
LINC01340
TUNAR
RP11-23P13.4
RP11-136K7.2
RP11-1391J7.1
RP11-395P13.4
RP11-448G15.1
CTC-461F20.1
CLSTN2-AS1
RP11-622A1.2
HOXC-AS1
RP11-227F19.1
FLJ33360
RP11-640N11.2
AC007126.1
RP11-757G1.6
CTC-573N18.1
RP11-380D23.1
RP11-96P7.1
RP11-215P8.4
CTD-2154H6.1
LINC01511
RP11-933H2.4
AC007078.4
RP11-756P10.2
RP3-513G18.2
RP11-93K22.6
RP11-463J17.1
AC004063.1
RP11-486L19.2
RP11-18H21.2
C8orf17
RP11-230G5.2
RP11-386B13.3
CTD-2152M20.2
AC138035.1
RP5-1063M23.1
RP11-55L3.1
ZBED3-AS1
RP11-297B17.3
CTD-2281M20.1
RP11-253E3.3
GMDS-AS1
LNX1-AS1
RP11-492L8.2
RP11-122F24.1
AC141928.1
RP11-1379J22.5
AE000661.37
ZFPM2-AS1
RP13-494C23.1
TMEM108-AS1
THAP9-AS1
RP11-138J23.1
RP11-582J16.4
RP11-257A22.1
RP11-434D11.4
WWC2-AS1
RP11-734I18.1
RP11-37B2.1
RP11-81H3.2
RP11-849H4.4
RP11-540O11.1
AC005355.2
UCHL1-AS1
RP11-542G1.1
LINC00589
LINC00923
RP11-168E17.1
RP11-1057B8.2
RP11-469N6.1
RP11-701P16.5
RP11-73G16.1
RP11-340A13.2
CTC-436P18.1
RP11-425A23.1
RP11-249M12.2
CTD-2337A12.1
SHANK3
CTD-2283N19.1
RP11-506N2.1
RP11-328N19.1
CTD-2516F10.2
RP11-332J15.3
RP11-18H21.3
LINC00958
RP11-542G1.3
CTB-109A12.1
RP11-586D19.2
AC008592.4
RP11-843P14.1
CTD-2247C11.4
RP11-420A23.1
RP11-1258F18.1
RP11-572C21.1
MALAT1
CTD-2089N3.2
RP11-6N13.1
CTD-2170G1.2
TET2-AS1
RP11-610P16.1
RP11-774O3.3
RP11-700H6.2
CTD-2296D1.1
RP11-752L20.5
RP11-158K1.3
RP11-527N22.1
RP11-459E5.1
LINC00967
RP11-563N12.2
CTD-2309H9.3
KIAA0196-AS1
CTB-118P15.2
RP11-863K10.2
HOXA10-AS
RP11-809O17.1
LINC00599
RP11-149P24.1
RP11-10A14.6
RP11-379I19.1
KB-1507C5.3
RP11-128L5.1
RP11-716D16.1
KB-1410C5.3
RP11-282K24.3
RP11-238K6.1
CTB-160O22.1
RP11-513O17.2
AC011343.1
KB-1507C5.2
TUG1
RP11-731F5.2
RP11-1102P16.1
KB-1460A1.1
RP11-775B15.2
AC012613.2
RP11-231D20.2
RP11-150O12.6
RP11-10A14.4
RP11-1101K5.1
PCAT1
RP11-395I14.2
RP11-1C8.4
AC145110.1
AF121898.3
CTD-2501M5.1
RP11-6D1.3
MIR146A
RP11-402L5.1
HOXA-AS2
RP11-586K2.1
RP11-1080G15.1
RP11-100L22.3
LINC01300
RP11-489E7.1
RP11-875O11.3
RP11-486M23.1
RP11-531A24.5
RP11-981G7.2
KB-1930G5.3
KB-1568E2.1
ZFHX4-AS1
RP11-981G7.3
KB-1410C5.2
LINC01484
AL928768.3
RP11-267M23.4
RP13-582O9.5
OTUD6B-AS1
CTD-2292P10.4
RP11-350F16.1
RP11-804N13.1
AC100802.3
RP11-1084E5.1
CTA-392C11.1
RP11-1049H7.2
RP1-149L1.1
CTD-2363C16.1
KB-173C10.2
RP11-705O24.3
RP11-177H13.2
RP11-546K22.1
RP11-10N23.2
RP11-16P20.3
CASC21
CTB-33O18.3
RP11-333A23.4
RP11-467K18.2
CTB-178M22.2
RP11-419C23.1
RP11-3N13.2
RP11-566H8.2
RP11-21C4.1
RBPMS-AS1
CTD-2647L4.1
CTB-7E3.1
RP11-32D16.1
RP11-53M11.3
RP11-470M17.2
RP4-798P15.3
CTB-33O18.2
AB015752.3
CTB-78F1.1
RP11-787D18.2
CTB-12O2.1
CTD-2284J15.1
RP11-115J16.1
RP11-18A15.1
LINC00824
CTB-158E9.1
CTB-17P3.4
CTB-54I1.1
RP11-150O12.4
KB-1608C10.2
RP11-134O21.1
RP11-24P4.1
FLJ39080
RP11-542A14.1
CTB-131B5.5
RP11-38H17.1
MIR124-2HG
RHPN1-AS1
ANO1-AS2
RP11-405K6.1
RP11-867G23.13
RP11-304M2.6
RP11-522I20.3
RP13-631K18.2
CTD-2560E9.5
AC002056.5
AP003068.9
RP11-466I1.1
BBOX1-AS1
RP11-196E1.3
RP11-429J17.4
RP11-360K13.1
RP5-1173A5.1
RP5-903G2.2
RP11-27G22.1
RP11-713P17.4
AC068858.1
RP11-58K22.5
CTD-2184C24.2
RP11-805J14.5
RP13-46H24.1
RP11-480O10.1
AC022182.3
RP11-430L3.1
RP11-109E10.1
CTD-2530H12.2
AP001372.2
RP11-144G6.12
AF131215.3
RP11-664I21.6
RP11-494M8.4
AF131216.5
RP11-536I6.2
RP11-680F20.9
CTD-3012A18.1
RP11-802E16.3
RP11-23J9.4
RP11-430H10.4
NAV2-AS5
RP11-1082L8.3
RP11-263C24.1
RP11-168K9.2
RP11-318C2.1
LINC01499
AP002954.3
RP11-686G23.2
CTD-2517M22.14
[truncated: 1,748 more rows]
