# Supplementary material for: Identification and validation of a novel glycolysis-related ceRNA network for sepsis-induced cardiomyopathy
Source: Front Med (Lausanne). 2024 Feb 19;11:1343281. doi: 10.3389/fmed.2024.1343281 (PMC10910075; doi:10.3389/fmed.2024.1343281)
Supplement: Supplementary file 2 [file Table_2.XLSX]

## Sheet: IER3
HEK-293T	miRNA	Background	Firefly	Renilla
3‘UTR IER3	hsa-miR-214-3p 1	84	3437038	7176116
	hsa-miR-214-3p 2	78	3553037	7229010
	hsa-miR-214-3p 3	75	3438648	6534989
	hsa-miR-214-3p inhibitor1	80	2965432	19095523
	hsa-miR-214-3p inhibitor2	66	3069425	20104984
	hsa-miR-214-3p inhibitor3	72	3122556	20183341
	NC1	85	2606868	12830356
	NC2	76	2398034	11866352
	NC3	81	2401599	11212633
	NC inhibitor1	90	1392828	6800481
	NC inhibitor2	84	1450420	7363413
	NC inhibitor3	88	1426298	7270507
3‘UTR mut IER3	hsa-miR-214-3p 1	82	3478024	17847946
	hsa-miR-214-3p 2	91	3000904	16288894
	hsa-miR-214-3p 3	58	3983191	21291676
	hsa-miR-214-3p inhibitor1	84	3715584	20257854
	hsa-miR-214-3p inhibitor2	89	3732909	20464791
	hsa-miR-214-3p inhibitor3	92	3311292	17721252
	NC1	86	3776630	21050426
	NC2	88	3937630	20161118
	NC3	75	3810398	20139063
	NC inhibitor1	79	3950228	21089827
	NC inhibitor2	86	3795526	21077450
	NC inhibitor3	79	3744611	19191486

## Sheet: SNHG17
HEK-293T	miRNA	Background	Firefly	Renilla
lncRNA-SNHG17	hsa-miR-214-3p 1	85	11869651	33483254
	hsa-miR-214-3p 2	76	15258833	39027381
	hsa-miR-214-3p 3	77	13518129	41604304
	hsa-miR-214-3p inhibitor1	69	10697667	75817190
	hsa-miR-214-3p inhibitor2	84	10773814	74646868
	hsa-miR-214-3p inhibitor3	79	11410558	78544876
	NC1	80	13015772	76435994
	NC2	76	14042353	80321952
	NC3	87	14000499	84935969
	NC inhibitor1	73	11345300	65696428
	NC inhibitor2	75	9852793	56015328
	NC inhibitor3	68	10263990	58939980
lncRNA mut SNHG17	hsa-miR-214-3p 1	87	6740044	27093344
	hsa-miR-214-3p 2	95	5960049	26068810
	hsa-miR-214-3p 3	70	6005877	23712327
	hsa-miR-214-3p inhibitor1	84	5572299	23076104
	hsa-miR-214-3p inhibitor2	68	6371860	25650276
	hsa-miR-214-3p inhibitor3	76	6113618	25804290
	NC1	85	6418005	25481820
	NC2	70	4703123	19232952
	NC3	88	4846279	19469424
	NC inhibitor1	82	5725283	22647516
	NC inhibitor2	91	5253090	21047059
	NC inhibitor3	84	5021509	21837327
