# Supplementary material for: Identification and validation of a novel glycolysis-related ceRNA network for sepsis-induced cardiomyopathy
Source: Front Med (Lausanne). 2024 Feb 19;11:1343281. doi: 10.3389/fmed.2024.1343281 (PMC10910075; doi:10.3389/fmed.2024.1343281)
Supplement: Supplementary file 3 [file Table_3.XLSX]

## Sheet: qPCR mRNA level
Group	Serial number	IER3 level	miR-214-3p level	SNHG17 level
Control	C1	4.27199	1.21287	3.61776
Control	C2	0.351495	0.784634	0.3039
Control	C3	3.35173	1.1797	3.04899
Control	C4	0.215373	1.33956	1.98737
Control	C5	0.90956	0.830331	0.698178
Control	C6	1.21833	0.910728	0.356836
Control	C7	1.78187	0.690203	2.02793
Control	C8	3.14539	1.00818	1.38639
Control	C9	0.576306	2.83188	2.6064
Control	C10	0.253181	1.33493	1.32197
Control	C11	1.87676	1.30143	2.88491
Control	C12	0.585027	1.27612	2.81214
Control	C13	0.338738	1.37722	1.12376
Control	C14	0.2319	1.18517	0.605696
Control	C15	0.645389	1.00354	1.42241
Control	C16	1.65662	0.327998	0.331788
Control	C17	2.6358	0.84974	0.200963
Control	C18	1.743	0.44087	0.500578
SIC	S1	4.17442	0.636585	1.78386
SIC	S2	5.6043	1.41921	1.49312
SIC	S3	5.43234	0.426838	2.91131
SIC	S4	5.94805	0.765828	6.09799
SIC	S5	3.86796	1.50708	3.85928
SIC	S6	3.96753	0.659035	3.84476
SIC	S7	3.66778	0.802047	4.83825
SIC	S8	4.31863	0.834177	2.39773
SIC	S9	1.01039	0.885824	2.55207
SIC	S10	4.38702	0.613482	1.24774
SIC	S11	2.86448	0.453265	4
SIC	S12	1.17683	0.177812	1.07054
SIC	S13	2.99296	0.147123	2.50533
SIC	S14	2.3017	0.443937	2.77826
SIC	S15	2.07907	0.547814	4.00016
SIC	S16	5.61093	0.363097	5.16344
SIC	S17	2.39757	1.18791	1.18236
SIC	S18	1.99295	0.454313	3.26138
SIC	S19	0.569687	0.414208	2.49827
SIC	S20	1.6234	0.10072	2.8317

## Sheet: Clinical Parameters 
Group	Serial number	Age	LVEF（%）	PCT	NT-proBNP	Oxygenation-Index（mmHg)	WBC（*10^9）	NEU（*10^9）	Platelets（*10^9）	Creatinine(umol/l)	Total bilirubin(umol/l)
SIC	S1	48	49	31.7	14400	297.3	19.2	18.05	23.6	140	23.6
SIC	S2	86	50	2.16	5350	170	88.3	0.37	8.4	118	8.4
SIC	S3	29	28	1.36	18575	105.61	22.53	92.1	18.9	73	18.9
SIC	S4	59	45	3.71	9050	173.1	19.5	15.35	13.9	238	13.9
SIC	S5	68	48	23.5	6990	297.5	80	10.9	14.9	59	14.9
SIC	S6	51	42	4.6	22100	205	5.26	3.7	11	201	22.3
SIC	S7	64	45	100.8	9780	199.5	8.15	7.49	10.3	283	10.3
SIC	S8	80	50	1.67	6471	124	5.56	4.15	9.5	73	9.5
SIC	S9	56	49	86.4	6050	255.1	15.79	14.46	8	148	8.9
SIC	S10	72	48	32.6	8140	192	34.27	29.55	7.7	88	7.7
SIC	S11	74	48	22.1	11000	278.96	18.2	12.84	8.9	58	8.9
SIC	S12	75	35	3.73	13200	145	9.53	8.55	9.2	573	9.2
SIC	S13	49	48	18.5	10315	210.97	17.01	5.7	14.8	470	14.8
SIC	S14	84	48	10.8	9475	203.33	18.57	17.85	8.7	71	8.7
SIC	S15	60	49	50.3	7459	297	13.29	12.41	20.4	65	20.4
SIC	S16	64	38	2.27	15900	232.12	13.57	9.47	13.9	212	13.9
SIC	S17	87	47	1.04	3736	170.3	6.91	5.39	8.9	131	8
SIC	S18	45	38	3.89	12500	246	19.7	16.58	22.3	370	11
SIC	S19	64	49	13	7847	260	13.6	9.5	10.2	68	10.2
SIC	S20	83	47	4.6	8760	274	8.6	5.1	9.5	75	9.5
